# Supplementary material for: The HOF structures of nitrotetraphenylethene derivatives provide new insights into the nature of AIE and a way to design mechanoluminescent materials
Source: Chem Sci. 2016 Sep 2;8(2):1163–8. doi: 10.1039/c6sc03177c (PMC5460603; doi:10.1039/c6sc03177c)
Supplement: Supplementary file 2 [file SC-008-C6SC03177C-s002.cif]

####################################################################### 
# 
# This file contains crystal structure data downloaded from the 
# Cambridge Structural Database (CSD) hosted by the Cambridge 
# Crystallographic Data Centre (CCDC).
# 
# Full information about CCDC data access policies and citation 
# guidelines are available at http://www.ccdc.cam.ac.uk/access/V1 
# 
# Audit and citation data items may have been added by the CCDC. 
# Please retain this information to preserve the provenance of 
# this file and to allow appropriate attribution of the data. 
# 
#######################################################################

data_HOFTPE3N
_database_code_depnum_ccdc_archive 'CCDC 1451588'
loop_
_citation_id
_citation_doi
_citation_year
1 10.1039/C6SC03177C 2016
_audit_update_record             
;
2016-09-23 deposited with the CCDC.
2016-10-05 downloaded from the CCDC.
;

_audit_creation_method           SHELXL-2014/7
_shelx_SHELXL_version_number     2014/7
_chemical_name_systematic        ?
_chemical_name_common            HOFTPE3N
_chemical_melting_point          ?
_chemical_formula_moiety         'C26 H17 N3 O6'
_chemical_formula_sum            'C26 H17 N3 O6'
_chemical_formula_weight         467.42

loop_
_atom_type_symbol
_atom_type_description
_atom_type_scat_dispersion_real
_atom_type_scat_dispersion_imag
_atom_type_scat_source
C C 0.0181 0.0091 'International Tables Vol C Tables 4.2.6.8 and 6.1.1.4'
H H 0.0000 0.0000 'International Tables Vol C Tables 4.2.6.8 and 6.1.1.4'
N N 0.0311 0.0180 'International Tables Vol C Tables 4.2.6.8 and 6.1.1.4'
O O 0.0492 0.0322 'International Tables Vol C Tables 4.2.6.8 and 6.1.1.4'

_space_group_crystal_system      monoclinic
_space_group_IT_number           14
_space_group_name_H-M_alt        'P 21/n'
_space_group_name_Hall           '-P 2yn'

_shelx_space_group_comment       
;
The symmetry employed for this shelxl refinement is uniquely defined
by the following loop, which should always be used as a source of
symmetry information in preference to the above space-group names.
They are only intended as comments.
;

loop_
_space_group_symop_operation_xyz
'x, y, z'
'-x+1/2, y+1/2, -z+1/2'
'-x, -y, -z'
'x-1/2, -y-1/2, z-1/2'

_cell_length_a                   14.7815(5)
_cell_length_b                   9.0701(3)
_cell_length_c                   21.2106(8)
_cell_angle_alpha                90
_cell_angle_beta                 106.718(4)
_cell_angle_gamma                90
_cell_volume                     2723.50(17)
_cell_formula_units_Z            4
_cell_measurement_temperature    173(2)
_cell_measurement_reflns_used    4354
_cell_measurement_theta_min      4.2710
_cell_measurement_theta_max      73.7870

_exptl_crystal_description       block
_exptl_crystal_colour            yellow
_exptl_crystal_density_meas      ?
_exptl_crystal_density_method    ?
_exptl_crystal_density_diffrn    1.140
_exptl_crystal_F_000             968
_exptl_transmission_factor_min   ?
_exptl_transmission_factor_max   ?
_exptl_crystal_size_max          0.1
_exptl_crystal_size_mid          0.1
_exptl_crystal_size_min          0.1
_exptl_absorpt_coefficient_mu    0.689
_shelx_estimated_absorpt_T_min   ?
_shelx_estimated_absorpt_T_max   ?
_exptl_absorpt_correction_T_min  0.63029
_exptl_absorpt_correction_T_max  1.00000
_exptl_absorpt_correction_type   multi-scan
_exptl_absorpt_process_details   
;
CrysAlisPro, Agilent Technologies,
Version 1.171.36.32 (release 02-08-2013 CrysAlis171 .NET)
(compiled Aug  2 2013,16:46:58)
Empirical absorption correction using spherical harmonics,
 implemented in SCALE3 ABSPACK scaling algorithm.
;
_exptl_absorpt_special_details   ?
_diffrn_ambient_temperature      173(2)
_diffrn_radiation_wavelength     1.54184
_diffrn_radiation_type           CuK\a
_diffrn_source                   'SuperNova (Cu) X-ray Source'
_diffrn_radiation_monochromator  mirror
_diffrn_measurement_device_type  'SuperNova, Dual, Cu at zero, Atlas'
_diffrn_measurement_method       '\w scans'
_diffrn_detector_area_resol_mean 10.6525
_diffrn_reflns_number            10606
_diffrn_reflns_av_unetI/netI     0.0249
_diffrn_reflns_av_R_equivalents  0.0209
_diffrn_reflns_limit_h_min       -18
_diffrn_reflns_limit_h_max       16
_diffrn_reflns_limit_k_min       -8
_diffrn_reflns_limit_k_max       11
_diffrn_reflns_limit_l_min       -22
_diffrn_reflns_limit_l_max       25
_diffrn_reflns_theta_min         4.290
_diffrn_reflns_theta_max         73.882
_diffrn_reflns_theta_full        67.684
_diffrn_measured_fraction_theta_max 0.969
_diffrn_measured_fraction_theta_full 0.997
_diffrn_reflns_Laue_measured_fraction_max 0.969
_diffrn_reflns_Laue_measured_fraction_full 0.997
_diffrn_reflns_point_group_measured_fraction_max 0.969
_diffrn_reflns_point_group_measured_fraction_full 0.997
_reflns_number_total             5353
_reflns_number_gt                4087
_reflns_threshold_expression     'I > 2\s(I)'
_reflns_Friedel_coverage         0.000
_reflns_Friedel_fraction_max     .
_reflns_Friedel_fraction_full    .

_reflns_special_details          
;
 Reflections were merged by SHELXL according to the crystal
 class for the calculation of statistics and refinement.
 
 Structure factors included contributions from the .fab file.
 
 _reflns_Friedel_fraction is defined as the number of unique
 Friedel pairs measured divided by the number that would be
 possible theoretically, ignoring centric projections and
 systematic absences.
;

_computing_data_collection       ?
_computing_cell_refinement       ?
_computing_data_reduction        ?
_computing_structure_solution    'SHELXL-2014/7 (Sheldrick, 2014)'
_computing_structure_refinement  'SHELXL-2014/7 (Sheldrick, 2014)'
_computing_molecular_graphics    ?
_computing_publication_material  ?
_refine_special_details          ?
_refine_ls_structure_factor_coef Fsqd
_refine_ls_matrix_type           full
_refine_ls_weighting_scheme      calc
_refine_ls_weighting_details     
'w=1/[\s^2^(Fo^2^)+(0.0812P)^2^+0.6069P] where P=(Fo^2^+2Fc^2^)/3'
_atom_sites_solution_primary     ?
_atom_sites_solution_secondary   ?
_atom_sites_solution_hydrogens   geom
_refine_ls_hydrogen_treatment    constr
_refine_ls_extinction_method     none
_refine_ls_extinction_coef       .
_refine_ls_number_reflns         5353
_refine_ls_number_parameters     316
_refine_ls_number_restraints     0
_refine_ls_R_factor_all          0.0707
_refine_ls_R_factor_gt           0.0572
_refine_ls_wR_factor_ref         0.1729
_refine_ls_wR_factor_gt          0.1601
_refine_ls_goodness_of_fit_ref   1.073
_refine_ls_restrained_S_all      1.073
_refine_ls_shift/su_max          0.000
_refine_ls_shift/su_mean         0.000

loop_
_atom_site_label
_atom_site_type_symbol
_atom_site_fract_x
_atom_site_fract_y
_atom_site_fract_z
_atom_site_U_iso_or_equiv
_atom_site_adp_type
_atom_site_occupancy
_atom_site_site_symmetry_order
_atom_site_calc_flag
_atom_site_refinement_flags_posn
_atom_site_refinement_flags_adp
_atom_site_refinement_flags_occupancy
_atom_site_disorder_assembly
_atom_site_disorder_group
C15 C 0.24206(10) 0.90385(17) 0.26068(8) 0.0407(3) Uani 1 1 d . . . . .
O32 O -0.22184(18) 1.0284(3) 0.04284(13) 0.1557(12) Uani 1 1 d . . . . .
C1 C 0.26769(11) 0.86061(19) 0.38094(8) 0.0446(4) Uani 1 1 d . . . . .
C16 C 0.33101(11) 0.96924(19) 0.27234(9) 0.0471(4) Uani 1 1 d . . . . .
H16 H 0.3609 1.0113 0.3142 0.056 Uiso 1 1 calc R U . . .
C7 C 0.19819(11) 0.89199(18) 0.31565(8) 0.0426(4) Uani 1 1 d . . . . .
O29 O -0.13738(18) 0.8379(3) 0.51263(14) 0.1441(11) Uani 1 1 d . . . . .
C6 C 0.28283(13) 0.9619(2) 0.43204(9) 0.0538(4) Uani 1 1 d . . . . .
H6 H 0.2454 1.0487 0.4271 0.065 Uiso 1 1 calc R U . . .
C20 C 0.20043(12) 0.84287(19) 0.19886(8) 0.0489(4) Uani 1 1 d . . . . .
H20 H 0.1397 0.7987 0.1897 0.059 Uiso 1 1 calc R U . . .
C9 C 0.03659(11) 0.9611(2) 0.24711(9) 0.0529(4) Uani 1 1 d . . . . .
C10 C -0.04240(13) 0.8765(2) 0.21550(11) 0.0692(6) Uani 1 1 d . . . . .
H10 H -0.0529 0.7848 0.2338 0.083 Uiso 1 1 calc R U . . .
C8 C 0.10480(11) 0.90632(19) 0.30920(9) 0.0481(4) Uani 1 1 d . . . . .
O35 O 0.49571(17) 0.8746(3) 0.60052(10) 0.1282(9) Uani 1 1 d . . . . .
C5 C 0.35322(16) 0.9354(3) 0.49059(9) 0.0661(5) Uani 1 1 d . . . . .
H5 H 0.3653 1.0046 0.5256 0.079 Uiso 1 1 calc R U . . .
C26 C 0.08815(15) 0.7459(2) 0.40202(10) 0.0628(5) Uani 1 1 d . . . . .
H26 H 0.1364 0.6836 0.3956 0.075 Uiso 1 1 calc R U . . .
C14 C 0.04834(12) 1.0974(2) 0.22079(10) 0.0596(5) Uani 1 1 d . . . . .
H14 H 0.1009 1.1569 0.2426 0.071 Uiso 1 1 calc R U . . .
C2 C 0.32190(13) 0.7327(2) 0.38948(9) 0.0569(5) Uani 1 1 d . . . . .
H2 H 0.3119 0.6640 0.3543 0.068 Uiso 1 1 calc R U . . .
C21 C 0.06212(12) 0.8702(2) 0.36284(9) 0.0531(4) Uani 1 1 d . . . . .
C22 C -0.01068(15) 0.9578(3) 0.37211(13) 0.0736(6) Uani 1 1 d . . . . .
H22 H -0.0312 1.0420 0.3451 0.088 Uiso 1 1 calc R U . . .
C19 C 0.24654(16) 0.8460(2) 0.15073(9) 0.0600(5) Uani 1 1 d . . . . .
H19 H 0.2173 0.8035 0.1089 0.072 Uiso 1 1 calc R U . . .
C17 C 0.37600(14) 0.9731(2) 0.22325(11) 0.0603(5) Uani 1 1 d . . . . .
H17 H 0.4359 1.0196 0.2313 0.072 Uiso 1 1 calc R U . . .
O31 O -0.13946(18) 1.2230(3) 0.04546(14) 0.1525(11) Uani 1 1 d . . . . .
O34 O 0.52339(18) 0.6620(3) 0.56390(10) 0.1428(11) Uani 1 1 d . . . . .
C4 C 0.40484(14) 0.8076(3) 0.49685(9) 0.0680(6) Uani 1 1 d . . . . .
C18 C 0.33393(16) 0.9096(2) 0.16271(10) 0.0640(5) Uani 1 1 d . . . . .
H18 H 0.3655 0.9101 0.1295 0.077 Uiso 1 1 calc R U . . .
C25 C 0.04560(19) 0.7103(3) 0.45017(12) 0.0792(7) Uani 1 1 d . . . . .
H25 H 0.0647 0.6257 0.4771 0.095 Uiso 1 1 calc R U . . .
C13 C -0.01506(14) 1.1481(2) 0.16345(12) 0.0702(6) Uani 1 1 d . . . . .
H13 H -0.0071 1.2419 0.1459 0.084 Uiso 1 1 calc R U . . .
N33 N 0.48096(17) 0.7795(3) 0.55816(10) 0.0975(7) Uani 1 1 d . . . . .
N30 N -0.15579(17) 1.1075(3) 0.06918(14) 0.1121(9) Uani 1 1 d . . . . .
C3 C 0.38948(15) 0.7037(3) 0.44764(10) 0.0697(6) Uani 1 1 d . . . . .
H3 H 0.4247 0.6145 0.4538 0.084 Uiso 1 1 calc R U . . .
O28 O -0.0395(3) 0.6604(3) 0.54591(16) 0.1608(13) Uani 1 1 d . . . . .
C11 C -0.10536(15) 0.9254(3) 0.15775(13) 0.0823(7) Uani 1 1 d . . . . .
H11 H -0.1585 0.8672 0.1359 0.099 Uiso 1 1 calc R U . . .
C12 C -0.09026(15) 1.0586(3) 0.13248(12) 0.0778(7) Uani 1 1 d . . . . .
C24 C -0.02496(18) 0.8006(3) 0.45804(13) 0.0788(7) Uani 1 1 d . . . . .
N27 N -0.0711(2) 0.7623(4) 0.50931(16) 0.1090(9) Uani 1 1 d . . . . .
C23 C -0.05333(16) 0.9225(3) 0.42071(14) 0.0852(8) Uani 1 1 d . . . . .
H23 H -0.1019 0.9833 0.4276 0.102 Uiso 1 1 calc R U . . .

loop_
_atom_site_aniso_label
_atom_site_aniso_U_11
_atom_site_aniso_U_22
_atom_site_aniso_U_33
_atom_site_aniso_U_23
_atom_site_aniso_U_13
_atom_site_aniso_U_12
C15 0.0390(7) 0.0414(8) 0.0383(8) 0.0003(6) 0.0057(6) 0.0019(6)
O32 0.1046(16) 0.163(2) 0.140(2) 0.0438(17) -0.0612(15) -0.0222(16)
C1 0.0421(8) 0.0518(9) 0.0375(8) -0.0005(7) 0.0080(6) 0.0006(7)
C16 0.0426(8) 0.0480(9) 0.0482(9) -0.0024(7) 0.0093(7) -0.0028(7)
C7 0.0404(8) 0.0442(8) 0.0402(8) -0.0007(7) 0.0069(6) 0.0003(6)
O29 0.1316(18) 0.170(2) 0.179(2) -0.0557(19) 0.120(2) -0.0375(17)
C6 0.0617(10) 0.0534(10) 0.0439(9) -0.0036(8) 0.0111(8) 0.0008(8)
C20 0.0533(9) 0.0465(9) 0.0413(9) -0.0004(7) 0.0046(7) -0.0013(7)
C9 0.0379(8) 0.0566(10) 0.0593(11) 0.0035(8) 0.0064(7) 0.0024(7)
C10 0.0475(10) 0.0685(13) 0.0783(14) 0.0145(11) -0.0031(9) -0.0097(9)
C8 0.0403(8) 0.0517(9) 0.0502(9) 0.0001(8) 0.0096(7) 0.0009(7)
O35 0.1358(18) 0.148(2) 0.0626(11) 0.0030(12) -0.0328(11) -0.0317(16)
C5 0.0811(14) 0.0723(13) 0.0389(9) -0.0083(9) 0.0077(9) -0.0169(11)
C26 0.0750(12) 0.0563(11) 0.0688(12) -0.0023(9) 0.0392(10) -0.0010(9)
C14 0.0431(9) 0.0576(11) 0.0717(12) 0.0042(9) 0.0067(8) 0.0021(8)
C2 0.0580(10) 0.0616(11) 0.0459(9) -0.0008(8) 0.0066(8) 0.0131(9)
C21 0.0463(9) 0.0594(11) 0.0560(10) -0.0057(8) 0.0182(8) -0.0019(8)
C22 0.0566(11) 0.0844(15) 0.0847(15) -0.0027(12) 0.0280(11) 0.0104(10)
C19 0.0847(14) 0.0514(10) 0.0427(9) -0.0014(8) 0.0163(9) 0.0034(9)
C17 0.0583(11) 0.0569(11) 0.0718(13) 0.0045(9) 0.0283(10) -0.0031(8)
O31 0.1258(18) 0.136(2) 0.147(2) 0.0737(18) -0.0374(16) -0.0019(16)
O34 0.1238(18) 0.189(3) 0.0827(14) 0.0214(15) -0.0231(12) 0.0728(19)
C4 0.0593(11) 0.0901(15) 0.0434(10) 0.0122(10) -0.0029(8) 0.0028(11)
C18 0.0852(14) 0.0579(11) 0.0605(12) 0.0035(9) 0.0394(11) 0.0061(10)
C25 0.1108(18) 0.0636(13) 0.0834(16) -0.0071(11) 0.0602(15) -0.0150(12)
C13 0.0563(11) 0.0635(12) 0.0818(14) 0.0180(11) 0.0057(10) 0.0068(9)
N33 0.0897(15) 0.133(2) 0.0514(11) 0.0136(13) -0.0087(10) -0.0044(15)
N30 0.0740(14) 0.115(2) 0.1140(19) 0.0379(16) -0.0260(13) 0.0063(13)
C3 0.0682(12) 0.0801(14) 0.0532(11) 0.0089(10) 0.0051(9) 0.0229(11)
O28 0.241(3) 0.135(2) 0.170(3) 0.0110(19) 0.162(3) -0.014(2)
C11 0.0480(10) 0.0864(16) 0.0906(17) 0.0126(13) -0.0149(10) -0.0105(10)
C12 0.0516(11) 0.0827(15) 0.0818(15) 0.0214(13) -0.0085(10) 0.0062(10)
C24 0.0853(15) 0.0801(16) 0.0905(17) -0.0254(14) 0.0566(14) -0.0257(13)
N27 0.127(2) 0.109(2) 0.127(2) -0.0453(17) 0.0922(19) -0.0444(17)
C23 0.0629(13) 0.1022(19) 0.1049(19) -0.0235(16) 0.0471(14) -0.0008(13)

_geom_special_details            
;
 All esds (except the esd in the dihedral angle between two l.s. planes)
 are estimated using the full covariance matrix.  The cell esds are taken
 into account individually in the estimation of esds in distances, angles
 and torsion angles; correlations between esds in cell parameters are only
 used when they are defined by crystal symmetry.  An approximate (isotropic)
 treatment of cell esds is used for estimating esds involving l.s. planes.
;

loop_
_geom_bond_atom_site_label_1
_geom_bond_atom_site_label_2
_geom_bond_distance
_geom_bond_site_symmetry_2
_geom_bond_publ_flag
C15 C20 1.393(2) . ?
C15 C16 1.398(2) . ?
C15 C7 1.492(2) . ?
O32 N30 1.211(3) . ?
C1 C6 1.389(2) . ?
C1 C2 1.392(2) . ?
C1 C7 1.495(2) . ?
C16 C17 1.388(3) . ?
C7 C8 1.354(2) . ?
O29 N27 1.215(4) . ?
C6 C5 1.393(3) . ?
C20 C19 1.381(3) . ?
C9 C14 1.388(3) . ?
C9 C10 1.396(3) . ?
C9 C8 1.495(2) . ?
C10 C11 1.381(3) . ?
C8 C21 1.488(2) . ?
O35 N33 1.219(3) . ?
C5 C4 1.373(3) . ?
C26 C25 1.383(3) . ?
C26 C21 1.388(3) . ?
C14 C13 1.383(3) . ?
C2 C3 1.371(3) . ?
C21 C22 1.397(3) . ?
C22 C23 1.392(3) . ?
C19 C18 1.370(3) . ?
C17 C18 1.381(3) . ?
O31 N30 1.216(3) . ?
O34 N33 1.225(3) . ?
C4 C3 1.376(3) . ?
C4 N33 1.476(3) . ?
C25 C24 1.373(3) . ?
C13 C12 1.380(3) . ?
N30 C12 1.480(3) . ?
O28 N27 1.210(4) . ?
C11 C12 1.366(3) . ?
C24 C23 1.354(4) . ?
C24 N27 1.481(3) . ?

loop_
_geom_angle_atom_site_label_1
_geom_angle_atom_site_label_2
_geom_angle_atom_site_label_3
_geom_angle
_geom_angle_site_symmetry_1
_geom_angle_site_symmetry_3
_geom_angle_publ_flag
C20 C15 C16 118.25(15) . . ?
C20 C15 C7 122.23(14) . . ?
C16 C15 C7 119.37(14) . . ?
C6 C1 C2 119.48(16) . . ?
C6 C1 C7 120.69(15) . . ?
C2 C1 C7 119.71(15) . . ?
C17 C16 C15 120.49(16) . . ?
C8 C7 C15 125.02(15) . . ?
C8 C7 C1 121.39(15) . . ?
C15 C7 C1 113.59(13) . . ?
C1 C6 C5 119.53(18) . . ?
C19 C20 C15 120.63(17) . . ?
C14 C9 C10 118.69(17) . . ?
C14 C9 C8 121.30(16) . . ?
C10 C9 C8 119.98(17) . . ?
C11 C10 C9 120.4(2) . . ?
C7 C8 C21 123.10(16) . . ?
C7 C8 C9 122.06(16) . . ?
C21 C8 C9 114.84(14) . . ?
C4 C5 C6 118.96(18) . . ?
C25 C26 C21 121.7(2) . . ?
C13 C14 C9 121.22(18) . . ?
C3 C2 C1 121.34(18) . . ?
C26 C21 C22 118.05(19) . . ?
C26 C21 C8 122.11(16) . . ?
C22 C21 C8 119.72(18) . . ?
C23 C22 C21 120.3(2) . . ?
C18 C19 C20 120.72(18) . . ?
C18 C17 C16 120.14(18) . . ?
C5 C4 C3 122.61(18) . . ?
C5 C4 N33 119.5(2) . . ?
C3 C4 N33 117.9(2) . . ?
C19 C18 C17 119.76(18) . . ?
C24 C25 C26 118.3(2) . . ?
C12 C13 C14 118.2(2) . . ?
O35 N33 O34 124.4(2) . . ?
O35 N33 C4 117.2(3) . . ?
O34 N33 C4 118.4(2) . . ?
O32 N30 O31 123.3(3) . . ?
O32 N30 C12 118.1(3) . . ?
O31 N30 C12 118.5(2) . . ?
C2 C3 C4 118.03(19) . . ?
C12 C11 C10 119.2(2) . . ?
C11 C12 C13 122.2(2) . . ?
C11 C12 N30 118.9(2) . . ?
C13 C12 N30 118.9(2) . . ?
C23 C24 C25 122.3(2) . . ?
C23 C24 N27 119.4(2) . . ?
C25 C24 N27 118.4(3) . . ?
O28 N27 O29 124.2(3) . . ?
O28 N27 C24 118.4(3) . . ?
O29 N27 C24 117.3(3) . . ?
C24 C23 C22 119.4(2) . . ?

_refine_diff_density_max         0.280
_refine_diff_density_min         -0.332
_refine_diff_density_rms         0.035

_shelx_res_file                  
;

    D:\xray\yutao\OLEX2_~1\p4-3no2_sq.res created by SHELXL-2014/7

REM <HKL>D:/Data/2014-12/SCY/P4-3NO2/struct/olex2_P4-3NO2/P4-3NO2.hkl</HKL>
REM  CF solution in P21/n
REM R1 =  0.1210 for    4087 Fo > 4sig(Fo)  and  0.1359 for all    5353 data
REM    316 parameters refined using      0 restraints
REM Highest difference peak  1.213,  deepest hole -0.565,  1-sigma level  0.184
REM The information below was added by Olex2.
REM
REM R1 = 0.1210 for 4087 Fo > 4sig(Fo) and n/a for all 11078 data
REM n/a parameters refined using n/a restraints
REM Highest difference peak 1.21, deepest hole -0.56
REM Mean Shift 0.002, Max Shift 0.
REM +++ Tabular Listing of Refinement Information +++
REM R1_all = n/a
REM R1_gt = 0.1210
REM wR_ref = 0.3851
REM GOOF = 1.602
REM Shift_max = 0
REM Shift_mean = 0.002
REM Reflections_all = 11078
REM Reflections_gt = 4087
REM Parameters = n/a
REM Hole = 1.21
REM Peak = -0.56
REM Flack = n/a
TITL CF solution in P21/n
CELL 1.54184 14.7815 9.0701 21.2106 90.000 106.718 90.000
ZERR 4.0000 0.0005 0.0003 0.0008 0.000 0.004 0.000
LATT 1
SYMM 0.5-X, 0.5+Y, 0.5-Z
SFAC C H N O
UNIT 104 68 12 24
MERG 2
FMAP 2
GRID
PLAN 5
TEMP -100
BOND
ABIN
L.S. 20
ACTA
WGHT    0.081200    0.606900
FVAR       9.28091
C15   1    0.242064    0.903849    0.260685    11.00000    0.03902    0.04138 =
         0.03834    0.00027    0.00568    0.00185
O32   4   -0.221842    1.028432    0.042842    11.00000    0.10464    0.16260 =
         0.13961    0.04378   -0.06116   -0.02220
C1    1    0.267685    0.860607    0.380937    11.00000    0.04214    0.05184 =
         0.03752   -0.00048    0.00801    0.00058
C16   1    0.331011    0.969238    0.272340    11.00000    0.04259    0.04802 =
         0.04819   -0.00236    0.00927   -0.00279
AFIX  43
H16   2    0.360876    1.011319    0.314173    11.00000   -1.20000
AFIX   0
C7    1    0.198191    0.891985    0.315649    11.00000    0.04041    0.04417 =
         0.04024   -0.00075    0.00691    0.00029
O29   4   -0.137385    0.837918    0.512629    11.00000    0.13161    0.16963 =
         0.17860   -0.05567    0.12029   -0.03753
C6    1    0.282832    0.961895    0.432045    11.00000    0.06166    0.05337 =
         0.04385   -0.00356    0.01110    0.00081
AFIX  43
H6    2    0.245435    1.048659    0.427093    11.00000   -1.20000
AFIX   0
C20   1    0.200429    0.842868    0.198859    11.00000    0.05334    0.04650 =
         0.04128   -0.00038    0.00459   -0.00130
AFIX  43
H20   2    0.139745    0.798714    0.189708    11.00000   -1.20000
AFIX   0
C9    1    0.036586    0.961058    0.247111    11.00000    0.03792    0.05663 =
         0.05928    0.00354    0.00640    0.00240
C10   1   -0.042395    0.876526    0.215499    11.00000    0.04747    0.06847 =
         0.07834    0.01447   -0.00309   -0.00968
AFIX  43
H10   2   -0.052883    0.784777    0.233835    11.00000   -1.20000
AFIX   0
C8    1    0.104802    0.906319    0.309199    11.00000    0.04032    0.05169 =
         0.05017    0.00011    0.00956    0.00087
O35   4    0.495708    0.874644    0.600515    11.00000    0.13578    0.14775 =
         0.06263    0.00303   -0.03282   -0.03174
C5    1    0.353225    0.935351    0.490590    11.00000    0.08110    0.07228 =
         0.03894   -0.00833    0.00767   -0.01687
AFIX  43
H5    2    0.365340    1.004579    0.525642    11.00000   -1.20000
AFIX   0
C26   1    0.088149    0.745884    0.402021    11.00000    0.07504    0.05629 =
         0.06880   -0.00228    0.03922   -0.00100
AFIX  43
H26   2    0.136429    0.683634    0.395604    11.00000   -1.20000
AFIX   0
C14   1    0.048341    1.097356    0.220795    11.00000    0.04312    0.05764 =
         0.07172    0.00423    0.00667    0.00213
AFIX  43
H14   2    0.100902    1.156939    0.242564    11.00000   -1.20000
AFIX   0
C2    1    0.321904    0.732660    0.389483    11.00000    0.05802    0.06156 =
         0.04591   -0.00080    0.00659    0.01311
AFIX  43
H2    2    0.311870    0.664045    0.354301    11.00000   -1.20000
AFIX   0
C21   1    0.062118    0.870177    0.362836    11.00000    0.04626    0.05941 =
         0.05596   -0.00571    0.01821   -0.00194
C22   1   -0.010684    0.957819    0.372106    11.00000    0.05661    0.08437 =
         0.08467   -0.00272    0.02798    0.01037
AFIX  43
H22   2   -0.031194    1.041959    0.345101    11.00000   -1.20000
AFIX   0
C19   1    0.246538    0.845984    0.150726    11.00000    0.08468    0.05141 =
         0.04272   -0.00142    0.01632    0.00340
AFIX  43
H19   2    0.217342    0.803548    0.108859    11.00000   -1.20000
AFIX   0
C17   1    0.376001    0.973128    0.223250    11.00000    0.05833    0.05685 =
         0.07185    0.00445    0.02826   -0.00313
AFIX  43
H17   2    0.435859    1.019568    0.231301    11.00000   -1.20000
AFIX   0
O31   4   -0.139464    1.223049    0.045456    11.00000    0.12580    0.13614 =
         0.14749    0.07366   -0.03741   -0.00193
O34   4    0.523389    0.662029    0.563904    11.00000    0.12378    0.18890 =
         0.08274    0.02136   -0.02310    0.07285
C4    1    0.404841    0.807551    0.496854    11.00000    0.05931    0.09013 =
         0.04344    0.01217   -0.00290    0.00280
C18   1    0.333935    0.909619    0.162707    11.00000    0.08518    0.05791 =
         0.06054    0.00354    0.03940    0.00610
AFIX  43
H18   2    0.365478    0.910057    0.129498    11.00000   -1.20000
AFIX   0
C25   1    0.045601    0.710345    0.450165    11.00000    0.11076    0.06361 =
         0.08335   -0.00713    0.06022   -0.01497
AFIX  43
H25   2    0.064668    0.625697    0.477093    11.00000   -1.20000
AFIX   0
C13   1   -0.015065    1.148058    0.163449    11.00000    0.05632    0.06350 =
         0.08179    0.01797    0.00570    0.00681
AFIX  43
H13   2   -0.007074    1.241876    0.145865    11.00000   -1.20000
AFIX   0
N33   3    0.480958    0.779536    0.558165    11.00000    0.08970    0.13319 =
         0.05136    0.01364   -0.00874   -0.00438
N30   3   -0.155789    1.107547    0.069182    11.00000    0.07402    0.11507 =
         0.11396    0.03787   -0.02597    0.00630
C3    1    0.389480    0.703671    0.447640    11.00000    0.06818    0.08009 =
         0.05317    0.00892    0.00508    0.02291
AFIX  43
H3    2    0.424654    0.614499    0.453771    11.00000   -1.20000
AFIX   0
O28   4   -0.039528    0.660449    0.545908    11.00000    0.24150    0.13537 =
         0.17020    0.01099    0.16224   -0.01415
C11   1   -0.105365    0.925434    0.157749    11.00000    0.04800    0.08643 =
         0.09061    0.01265   -0.01486   -0.01046
AFIX  43
H11   2   -0.158530    0.867153    0.135876    11.00000   -1.20000
AFIX   0
C12   1   -0.090258    1.058613    0.132477    11.00000    0.05158    0.08266 =
         0.08177    0.02140   -0.00846    0.00625
C24   1   -0.024955    0.800638    0.458036    11.00000    0.08534    0.08011 =
         0.09046   -0.02541    0.05658   -0.02565
N27   3   -0.071066    0.762300    0.509311    11.00000    0.12661    0.10865 =
         0.12670   -0.04529    0.09218   -0.04444
C23   1   -0.053332    0.922501    0.420707    11.00000    0.06293    0.10215 =
         0.10490   -0.02350    0.04709   -0.00082
AFIX  43
H23   2   -0.101916    0.983340    0.427634    11.00000   -1.20000
AFIX   0
HKLF 4

REM  CF solution in P21/n
REM R1 =  0.0572 for    4087 Fo > 4sig(Fo)  and  0.0707 for all    5353 data
REM    316 parameters refined using      0 restraints

END

WGHT      0.0812      0.6071

REM Highest difference peak  0.280,  deepest hole -0.332,  1-sigma level  0.035
Q1    1  -0.1767  1.2692  0.0866  11.00000  0.05    0.28
Q2    1  -0.2431  1.1045  0.0808  11.00000  0.05    0.25
Q3    1   0.4655  0.9762  0.6065  11.00000  0.05    0.23
Q4    1   0.5405  0.7704  0.5745  11.00000  0.05    0.22
Q5    1  -0.1781  1.1861  0.1026  11.00000  0.05    0.20
;
_shelx_res_checksum              5011

_shelx_fab_file                  
;
    0    0    2    -95.59      0.00
    0    0    4     14.34      0.00
    0    0    6      8.94      0.00
    0    0    8     -3.06      0.00
    0    0   10     -1.21      0.00
    0    0   12      0.16      0.00
    0    0   14      0.69      0.00
    0    0   16     -0.85      0.00
    0    0   18      0.58      0.00
    0    0   20      0.05      0.00
    0    0   22     -0.23      0.00
    0    0   24      0.16      0.00
    0    1    1     -2.57      0.00
    0    1    2     13.32      0.00
    0    1    3      1.95      0.00
    0    1    4     -5.14      0.00
    0    1    5      0.97      0.00
    0    1    6     -2.45      0.00
    0    1    7     -0.85      0.00
    0    1    8      3.07      0.00
    0    1    9      0.84      0.00
    0    1   10     -0.22      0.00
    0    1   11     -0.67      0.00
    0    1   12     -0.51      0.00
    0    1   13     -0.60      0.00
    0    1   14      0.17      0.00
    0    1   15      0.80      0.00
    0    1   16      0.11      0.00
    0    1   17     -0.17      0.00
    0    1   18      0.01      0.00
    0    1   19      0.04      0.00
    0    1   20     -0.12      0.00
    0    1   21      0.29      0.00
    0    1   22     -0.36      0.00
    0    1   23      0.08      0.00
    0    1   24      0.32      0.00
    0    2    0      8.01      0.00
    0    2    3      4.37      0.00
    0    2    4     -1.81      0.00
    0    2    5     -0.37      0.00
    0    2    6      3.73      0.00
    0    2    7     -2.31      0.00
    0    2    8     -1.18      0.00
    0    2    9      1.77      0.00
    0    2   10     -0.65      0.00
    0    2   11     -0.40      0.00
    0    2   12     -0.13      0.00
    0    2   13     -0.73      0.00
    0    2   14      1.18      0.00
    0    2   15      0.50      0.00
    0    2   16     -0.95      0.00
    0    2   17     -0.67      0.00
    0    2   18      0.69      0.00
    0    2   19      0.87      0.00
    0    2   20     -0.25      0.00
    0    2   21     -0.04      0.00
    0    2   22      0.12      0.00
    0    2   23     -0.26      0.00
    0    2   24     -0.19      0.00
    0    3    1      1.20      0.00
    0    3    2     -0.27      0.00
    0    3    3      1.39      0.00
    0    3    4      1.27      0.00
    0    3    5     -3.29      0.00
    0    3    6     -2.54      0.00
    0    3    7      1.01      0.00
    0    3    8      1.91      0.00
    0    3    9      0.16      0.00
    0    3   10     -0.66      0.00
    0    3   11      0.12      0.00
    0    3   12      0.25      0.00
    0    3   13     -0.22      0.00
    0    3   14     -0.38      0.00
    0    3   15     -0.41      0.00
    0    3   16      0.04      0.00
    0    3   17      0.26      0.00
    0    3   18      0.15      0.00
    0    3   19      0.14      0.00
    0    3   20     -0.15      0.00
    0    3   21     -0.14      0.00
    0    3   22     -0.03      0.00
    0    3   23     -0.07      0.00
    0    3   24      0.19      0.00
    0    4    0      0.04      0.00
    0    4    1      0.96      0.00
    0    4    2     -0.15      0.00
    0    4    3     -1.54      0.00
    0    4    4      0.32      0.00
    0    4    5      2.00      0.00
    0    4    6     -0.48      0.00
    0    4    7     -0.64      0.00
    0    4    8      0.52      0.00
    0    4    9     -0.07      0.00
    0    4   10      0.26      0.00
    0    4   11      0.07      0.00
    0    4   12     -0.76      0.00
    0    4   13      0.18      0.00
    0    4   14      0.97      0.00
    0    4   15     -0.09      0.00
    0    4   16     -0.96      0.00
    0    4   17      0.04      0.00
    0    4   18      0.52      0.00
    0    4   19     -0.10      0.00
    0    4   20     -0.21      0.00
    0    4   21     -0.06      0.00
    0    4   22      0.31      0.00
    0    4   23      0.03      0.00
    0    5    1      0.09      0.00
    0    5    2     -0.09      0.00
    0    5    3      0.49      0.00
    0    5    4      0.83      0.00
    0    5    5     -1.36      0.00
    0    5    6     -1.16      0.00
    0    5    7      0.72      0.00
    0    5    8      0.02      0.00
    0    5    9      0.30      0.00
    0    5   10      0.55      0.00
    0    5   11     -0.24      0.00
    0    5   12     -0.11      0.00
    0    5   13     -0.33      0.00
    0    5   14     -0.12      0.00
    0    5   15      0.43      0.00
    0    5   16     -0.07      0.00
    0    5   17     -0.15      0.00
    0    5   18      0.17      0.00
    0    5   19      0.08      0.00
    0    5   20     -0.07      0.00
    0    5   21     -0.05      0.00
    0    5   22      0.07      0.00
    0    6    0      0.58      0.00
    0    6    1      0.55      0.00
    0    6    2     -0.40      0.00
    0    6    3     -0.20      0.00
    0    6    4      0.51      0.00
    0    6    5      0.18      0.00
    0    6    6     -0.33      0.00
    0    6    7     -0.33      0.00
    0    6    8     -0.40      0.00
    0    6    9      0.04      0.00
    0    6   10      0.17      0.00
    0    6   11      0.42      0.00
    0    6   12     -0.14      0.00
    0    6   13     -0.17      0.00
    0    6   14      0.15      0.00
    0    6   15     -0.02      0.00
    0    6   16     -0.21      0.00
    0    6   17      0.13      0.00
    0    6   18      0.14      0.00
    0    6   19     -0.11      0.00
    0    6   20     -0.07      0.00
    0    7    1      0.17      0.00
    0    7    2      0.06      0.00
    0    7    3     -0.12      0.00
    0    7    4     -0.30      0.00
    0    7    5     -0.12      0.00
    0    7    6      0.55      0.00
    0    7    7     -0.25      0.00
    0    7    8     -0.18      0.00
    0    7    9      0.13      0.00
    0    7   10      0.03      0.00
    0    7   11      0.15      0.00
    0    7   12     -0.08      0.00
    0    7   13     -0.14      0.00
    0    7   14     -0.02      0.00
    0    7   15      0.19      0.00
    0    7   16     -0.06      0.00
    0    7   17      0.08      0.00
    0    7   18     -0.03      0.00
    0    7   19      0.02      0.00
    0    8    0     -0.21      0.00
    0    8    1      0.29      0.00
    0    8    2      0.22      0.00
    0    8    3     -0.11      0.00
    0    8    4     -0.02      0.00
    0    8    5     -0.19      0.00
    0    8    6     -0.22      0.00
    0    8    7      0.04      0.00
    0    8    8      0.19      0.00
    0    8    9     -0.30      0.00
    0    8   10      0.13      0.00
    0    8   11      0.33      0.00
    0    8   12     -0.12      0.00
    0    8   13     -0.13      0.00
    0    8   14      0.35      0.00
    0    8   15     -0.18      0.00
    0    8   16     -0.10      0.00
    0    8   17     -0.09      0.00
    0    9    1      0.09      0.00
    0    9    2      0.01      0.00
    0    9    3     -0.05      0.00
    0    9    4      0.40      0.00
    0    9    5      0.22      0.00
    0    9    6     -0.03      0.00
    0    9    7     -0.28      0.00
    0    9    8      0.06      0.00
    0    9    9      0.20      0.00
    0    9   10     -0.43      0.00
    0    9   11      0.15      0.00
    0    9   12     -0.08      0.00
    0    9   13     -0.69      0.00
    0    9   14      0.21      0.00
    0   10    0      0.07      0.00
    0   10    1     -0.12      0.00
    0   10    2     -0.12      0.00
    0   10    3     -0.02      0.00
    0   10    4     -0.09      0.00
    0   10    5     -0.50      0.00
    0   10    6     -0.06      0.00
    0   10    7      0.51      0.00
    0   10    8      0.05      0.00
    0   10    9     -0.13      0.00
    0   10   10      0.05      0.00
    0   11    1      0.11      0.00
    0   11    2     -0.25      0.00
    0   11    3     -0.07      0.00
    0   11    4      0.11      0.00
    0   11    5     -0.40      0.00
   -1    0   23      0.13      0.00
   -1    0   21     -0.26      0.00
   -1    0   19     -0.11      0.00
   -1    0   17      0.75      0.00
   -1    0   15     -0.93      0.00
   -1    0   13     -0.16      0.00
   -1    0   11      1.18      0.00
   -1    0    9      1.04      0.00
   -1    0    7     -6.46      0.00
   -1    0    5     -3.82      0.00
   -1    0    3     60.45      0.00
    1    0    1    107.63      0.00
    1    0    3    -27.83      0.00
    1    0    5     -7.52      0.00
    1    0    7      5.51      0.00
    1    0    9      0.18      0.00
    1    0   11     -0.09      0.00
    1    0   13     -0.49      0.00
    1    0   15      0.35      0.00
    1    0   17     -0.30      0.00
    1    0   19      0.19      0.00
    1    0   21     -0.08      0.00
    1    0   23      0.05      0.00
   -1    1   25     -0.03      0.00
   -1    1   24     -0.35      0.00
   -1    1   23      0.63      0.00
   -1    1   22     -0.03      0.00
   -1    1   21     -0.21      0.00
   -1    1   20      0.26      0.00
   -1    1   19     -0.17      0.00
   -1    1   18     -0.46      0.00
   -1    1   17     -0.13      0.00
   -1    1   16      0.00      0.00
   -1    1   15     -0.08      0.00
   -1    1   14      0.52      0.00
   -1    1   13      0.34      0.00
   -1    1   12      0.01      0.00
   -1    1   11     -0.12      0.00
   -1    1   10     -0.43      0.00
   -1    1    9     -2.81      0.00
   -1    1    8      2.33      0.00
   -1    1    7      3.81      0.00
   -1    1    6     -4.37      0.00
   -1    1    5      0.94      0.00
   -1    1    4     -5.40      0.00
   -1    1    3     -5.30      0.00
   -1    1    2     28.63      0.00
   -1    1    1     -5.70      0.00
    1    1    1    -20.14      0.00
    1    1    2     14.97      0.00
    1    1    3      9.91      0.00
    1    1    4     -0.19      0.00
    1    1    5      1.51      0.00
    1    1    6     -2.34      0.00
    1    1    7     -2.35      0.00
    1    1    8     -0.42      0.00
    1    1    9      0.37      0.00
    1    1   10      1.59      0.00
    1    1   11      0.52      0.00
    1    1   12      0.16      0.00
    1    1   13     -0.05      0.00
    1    1   14     -1.32      0.00
    1    1   15     -0.02      0.00
    1    1   16      0.80      0.00
    1    1   17      0.15      0.00
    1    1   18     -0.61      0.00
    1    1   19      0.04      0.00
    1    1   20     -0.14      0.00
    1    1   21      0.02      0.00
    1    1   22      0.23      0.00
    1    1   23     -0.42      0.00
    1    1   24      0.03      0.00
   -1    2   25      0.38      0.00
   -1    2   24      0.19      0.00
   -1    2   23     -0.28      0.00
   -1    2   22     -0.25      0.00
   -1    2   21      0.11      0.00
   -1    2   20     -0.30      0.00
   -1    2   19     -0.49      0.00
   -1    2   18      0.66      0.00
   -1    2   17      0.65      0.00
   -1    2   16     -0.40      0.00
   -1    2   15     -1.08      0.00
   -1    2   14      0.77      0.00
   -1    2   13      0.88      0.00
   -1    2   12      0.05      0.00
   -1    2   11      0.58      0.00
   -1    2   10     -0.71      0.00
   -1    2    9      0.16      0.00
   -1    2    8      1.05      0.00
   -1    2    7     -2.72      0.00
   -1    2    6     -0.63      0.00
   -1    2    5      5.16      0.00
   -1    2    4     -1.16      0.00
   -1    2    3     -2.32      0.00
   -1    2    2      7.55      0.00
   -1    2    1     -2.58      0.00
    1    2    1      5.67      0.00
    1    2    3     -2.65      0.00
    1    2    4      3.28      0.00
    1    2    5     -2.38      0.00
    1    2    6      2.38      0.00
    1    2    7      1.88      0.00
    1    2    8     -2.83      0.00
    1    2    9     -0.01      0.00
    1    2   10      0.63      0.00
    1    2   11     -0.37      0.00
    1    2   12      0.65      0.00
    1    2   13     -0.69      0.00
    1    2   14     -0.60      0.00
    1    2   15      0.86      0.00
    1    2   16      0.43      0.00
    1    2   17     -0.50      0.00
    1    2   18     -1.00      0.00
    1    2   19      0.14      0.00
    1    2   20      0.44      0.00
    1    2   21     -0.18      0.00
    1    2   22      0.31      0.00
    1    2   23      0.01      0.00
    1    2   24     -0.14      0.00
   -1    3   24      0.10      0.00
   -1    3   23      0.08      0.00
   -1    3   22     -0.03      0.00
   -1    3   21     -0.01      0.00
   -1    3   20      0.03      0.00
   -1    3   19     -0.13      0.00
   -1    3   18     -0.48      0.00
   -1    3   17      0.15      0.00
   -1    3   16      0.75      0.00
   -1    3   15      0.04      0.00
   -1    3   14     -0.35      0.00
   -1    3   13     -0.23      0.00
   -1    3   12     -0.09      0.00
   -1    3   11      0.58      0.00
   -1    3   10     -0.28      0.00
   -1    3    9     -1.68      0.00
   -1    3    8      0.18      0.00
   -1    3    7      2.72      0.00
   -1    3    6      1.49      0.00
   -1    3    5     -2.46      0.00
   -1    3    4     -1.96      0.00
   -1    3    3      0.72      0.00
   -1    3    2      0.06      0.00
   -1    3    1      0.56      0.00
    1    3    0     -2.75      0.00
    1    3    1      0.86      0.00
    1    3    2      2.00      0.00
    1    3    3     -0.45      0.00
    1    3    4      2.37      0.00
    1    3    5      1.46      0.00
    1    3    6     -1.84      0.00
    1    3    7     -1.58      0.00
    1    3    8      0.42      0.00
    1    3    9      0.53      0.00
    1    3   10      0.13      0.00
    1    3   11     -0.06      0.00
    1    3   12      0.10      0.00
    1    3   13      0.49      0.00
    1    3   14      0.12      0.00
    1    3   15     -0.32      0.00
    1    3   16      0.05      0.00
    1    3   17      0.01      0.00
    1    3   18     -0.25      0.00
    1    3   19      0.13      0.00
    1    3   20      0.10      0.00
    1    3   21      0.00      0.00
    1    3   22      0.01      0.00
    1    3   23     -0.22      0.00
   -1    4   23     -0.26      0.00
   -1    4   22      0.04      0.00
   -1    4   21      0.47      0.00
   -1    4   20     -0.06      0.00
   -1    4   19     -0.28      0.00
   -1    4   18     -0.02      0.00
   -1    4   17      0.58      0.00
   -1    4   16     -0.06      0.00
   -1    4   15     -1.01      0.00
   -1    4   14      0.15      0.00
   -1    4   13      0.96      0.00
   -1    4   12     -0.27      0.00
   -1    4   11     -0.22      0.00
   -1    4   10      0.32      0.00
   -1    4    9     -0.58      0.00
   -1    4    8     -0.34      0.00
   -1    4    7     -0.02      0.00
   -1    4    6     -0.46      0.00
   -1    4    5      0.97      0.00
   -1    4    4      1.03      0.00
   -1    4    3     -0.48      0.00
   -1    4    2     -1.07      0.00
   -1    4    1      0.29      0.00
    1    4    0     -1.08      0.00
    1    4    1     -0.26      0.00
    1    4    2      1.35      0.00
    1    4    3     -0.97      0.00
    1    4    4     -2.88      0.00
    1    4    5      1.58      0.00
    1    4    6      2.06      0.00
    1    4    7     -0.86      0.00
    1    4    8     -0.37      0.00
    1    4    9     -0.19      0.00
    1    4   10     -0.04      0.00
    1    4   11      0.58      0.00
    1    4   12     -0.50      0.00
    1    4   13     -0.56      0.00
    1    4   14      0.58      0.00
    1    4   15      0.84      0.00
    1    4   16     -0.07      0.00
    1    4   17     -0.57      0.00
    1    4   18      0.14      0.00
    1    4   19     -0.02      0.00
    1    4   20     -0.09      0.00
    1    4   21     -0.19      0.00
    1    4   22     -0.04      0.00
    1    4   23      0.10      0.00
   -1    5   22      0.12      0.00
   -1    5   21      0.09      0.00
   -1    5   20     -0.23      0.00
   -1    5   19     -0.07      0.00
   -1    5   18      0.04      0.00
   -1    5   17      0.06      0.00
   -1    5   16     -0.10      0.00
   -1    5   15      0.14      0.00
   -1    5   14      0.09      0.00
   -1    5   13      0.20      0.00
   -1    5   12      0.47      0.00
   -1    5   11     -0.45      0.00
   -1    5   10     -0.70      0.00
   -1    5    9      0.08      0.00
   -1    5    8     -0.46      0.00
   -1    5    7      0.97      0.00
   -1    5    6      1.28      0.00
   -1    5    5     -1.24      0.00
   -1    5    4     -0.64      0.00
   -1    5    3      0.62      0.00
   -1    5    2      0.28      0.00
   -1    5    1      0.05      0.00
    1    5    0     -0.57      0.00
    1    5    1     -0.09      0.00
    1    5    2      0.13      0.00
    1    5    3      0.05      0.00
    1    5    4      1.11      0.00
    1    5    5      0.65      0.00
    1    5    6     -1.07      0.00
    1    5    7     -0.19      0.00
    1    5    8      0.22      0.00
    1    5    9     -0.56      0.00
    1    5   10      0.00      0.00
    1    5   11      0.11      0.00
    1    5   12      0.26      0.00
    1    5   13      0.08      0.00
    1    5   14     -0.58      0.00
    1    5   15      0.02      0.00
    1    5   16      0.56      0.00
    1    5   17     -0.18      0.00
    1    5   18     -0.17      0.00
    1    5   19      0.02      0.00
    1    5   20     -0.09      0.00
    1    5   21      0.07      0.00
   -1    6   21      0.22      0.00
   -1    6   20      0.30      0.00
   -1    6   19      0.00      0.00
   -1    6   18     -0.29      0.00
   -1    6   17      0.16      0.00
   -1    6   16      0.05      0.00
   -1    6   15     -0.40      0.00
   -1    6   14      0.18      0.00
   -1    6   13      0.33      0.00
   -1    6   12     -0.48      0.00
   -1    6   11     -0.21      0.00
   -1    6   10      0.05      0.00
   -1    6    9      0.32      0.00
   -1    6    8      0.40      0.00
   -1    6    7      0.22      0.00
   -1    6    6      0.04      0.00
   -1    6    5     -0.43      0.00
   -1    6    4     -0.07      0.00
   -1    6    3      0.22      0.00
   -1    6    2     -0.31      0.00
   -1    6    1     -0.40      0.00
    1    6    0     -0.56      0.00
    1    6    1      0.20      0.00
    1    6    2      0.33      0.00
    1    6    3     -0.51      0.00
    1    6    4     -0.30      0.00
    1    6    5      0.57      0.00
    1    6    6      0.36      0.00
    1    6    7      0.34      0.00
    1    6    8     -0.06      0.00
    1    6    9     -0.23      0.00
    1    6   10     -0.20      0.00
    1    6   11     -0.01      0.00
    1    6   12      0.15      0.00
    1    6   13      0.01      0.00
    1    6   14     -0.04      0.00
    1    6   15     -0.05      0.00
    1    6   16      0.02      0.00
    1    6   17     -0.16      0.00
    1    6   18     -0.03      0.00
    1    6   19     -0.03      0.00
    1    6   20      0.12      0.00
   -1    7   20      0.16      0.00
   -1    7   19     -0.05      0.00
   -1    7   18     -0.17      0.00
   -1    7   17     -0.16      0.00
   -1    7   16     -0.05      0.00
   -1    7   15      0.11      0.00
   -1    7   14     -0.04      0.00
   -1    7   13     -0.10      0.00
   -1    7   12      0.00      0.00
   -1    7   11     -0.01      0.00
   -1    7   10      0.15      0.00
   -1    7    9      0.00      0.00
   -1    7    8      0.28      0.00
   -1    7    7     -0.50      0.00
   -1    7    6      0.16      0.00
   -1    7    5      0.44      0.00
   -1    7    4     -0.24      0.00
   -1    7    3     -0.21      0.00
   -1    7    2     -0.15      0.00
   -1    7    1     -0.03      0.00
    1    7    0     -0.12      0.00
    1    7    1     -0.14      0.00
    1    7    2      0.34      0.00
    1    7    3      0.34      0.00
    1    7    4     -0.16      0.00
    1    7    5     -0.57      0.00
    1    7    6      0.05      0.00
    1    7    7      0.29      0.00
    1    7    8     -0.24      0.00
    1    7    9      0.07      0.00
    1    7   10      0.01      0.00
    1    7   11      0.04      0.00
    1    7   12      0.16      0.00
    1    7   13      0.10      0.00
    1    7   14     -0.20      0.00
    1    7   15      0.16      0.00
    1    7   16      0.04      0.00
    1    7   17      0.07      0.00
    1    7   18     -0.18      0.00
    1    7   19     -0.05      0.00
   -1    8   18      0.34      0.00
   -1    8   17     -0.05      0.00
   -1    8   16      0.13      0.00
   -1    8   15     -0.42      0.00
   -1    8   14     -0.08      0.00
   -1    8   13      0.36      0.00
   -1    8   12      0.01      0.00
   -1    8   11     -0.15      0.00
   -1    8   10      0.10      0.00
   -1    8    9     -0.29      0.00
   -1    8    8      0.08      0.00
   -1    8    7      0.36      0.00
   -1    8    6      0.07      0.00
   -1    8    5      0.08      0.00
   -1    8    4     -0.19      0.00
   -1    8    3     -0.14      0.00
   -1    8    2     -0.21      0.00
   -1    8    1      0.22      0.00
    1    8    0     -0.20      0.00
    1    8    1     -0.28      0.00
    1    8    2      0.28      0.00
    1    8    3      0.05      0.00
    1    8    4     -0.04      0.00
    1    8    5      0.21      0.00
    1    8    6     -0.12      0.00
    1    8    7     -0.04      0.00
    1    8    8      0.25      0.00
    1    8    9     -0.23      0.00
    1    8   10     -0.44      0.00
    1    8   11      0.05      0.00
    1    8   12      0.26      0.00
    1    8   13     -0.15      0.00
    1    8   14      0.01      0.00
    1    8   15      0.18      0.00
    1    8   16     -0.13      0.00
    1    8   17     -0.01      0.00
   -1    9   15      0.25      0.00
   -1    9   14      0.40      0.00
   -1    9   13      0.20      0.00
   -1    9   12     -0.37      0.00
   -1    9   11      0.06      0.00
   -1    9   10     -0.09      0.00
   -1    9    9     -0.08      0.00
   -1    9    8      0.11      0.00
   -1    9    7     -0.17      0.00
   -1    9    6     -0.36      0.00
   -1    9    5      0.00      0.00
   -1    9    4      0.29      0.00
   -1    9    3      0.16      0.00
   -1    9    2     -0.32      0.00
   -1    9    1     -0.15      0.00
    1    9    0      0.20      0.00
    1    9    1     -0.29      0.00
    1    9    2     -0.03      0.00
    1    9    3     -0.47      0.00
    1    9    4      0.06      0.00
    1    9    5      0.49      0.00
    1    9    6      0.19      0.00
    1    9    7     -0.02      0.00
    1    9    8     -0.21      0.00
    1    9    9      0.50      0.00
    1    9   10      0.17      0.00
    1    9   11     -0.29      0.00
    1    9   12      0.51      0.00
    1    9   13     -0.43      0.00
    1    9   14     -0.49      0.00
   -1   10   11      0.06      0.00
   -1   10   10      0.17      0.00
   -1   10    9     -0.03      0.00
   -1   10    8     -0.16      0.00
   -1   10    7      0.15      0.00
   -1   10    6      0.43      0.00
   -1   10    5      0.05      0.00
   -1   10    4     -0.03      0.00
   -1   10    3      0.14      0.00
   -1   10    2      0.10      0.00
   -1   10    1     -0.20      0.00
    1   10    0      0.09      0.00
    1   10    1      0.01      0.00
    1   10    2      0.20      0.00
    1   10    3      0.10      0.00
    1   10    4      0.26      0.00
    1   10    5     -0.18      0.00
    1   10    6     -0.72      0.00
    1   10    7      0.15      0.00
    1   10    8      0.23      0.00
    1   10    9     -0.31      0.00
    1   10   10     -0.39      0.00
   -1   11    6      0.50      0.00
   -1   11    5     -0.21      0.00
   -1   11    4     -0.03      0.00
   -1   11    3      0.11      0.00
   -1   11    2      0.04      0.00
   -1   11    1     -0.01      0.00
    1   11    0     -0.29      0.00
    1   11    1      0.27      0.00
    1   11    2      0.11      0.00
    1   11    3     -0.07      0.00
    1   11    4      0.26      0.00
    1   11    5      0.00      0.00
   -2    0   24      0.14      0.00
   -2    0   22     -0.08      0.00
   -2    0   20     -0.30      0.00
   -2    0   18      0.01      0.00
   -2    0   16      0.91      0.00
   -2    0   14     -0.07      0.00
   -2    0   12     -1.06      0.00
   -2    0   10     -0.11      0.00
   -2    0    8      3.41      0.00
   -2    0    6      0.10      0.00
   -2    0    4    -27.87      0.00
   -2    0    2     77.34      0.00
    2    0    0    -84.44      0.00
    2    0    4      2.42      0.00
    2    0    6     -5.78      0.00
    2    0    8      1.83      0.00
    2    0   10     -0.33      0.00
    2    0   12      0.24      0.00
    2    0   14      0.22      0.00
    2    0   16     -0.33      0.00
    2    0   18      0.11      0.00
    2    0   20      0.32      0.00
    2    0   22     -0.31      0.00
   -2    1   25      0.34      0.00
   -2    1   24     -0.48      0.00
   -2    1   23     -0.10      0.00
   -2    1   22      0.64      0.00
   -2    1   21     -0.18      0.00
   -2    1   20      0.08      0.00
   -2    1   19      0.49      0.00
   -2    1   18     -0.01      0.00
   -2    1   17     -0.59      0.00
   -2    1   16      0.03      0.00
   -2    1   15      0.00      0.00
   -2    1   14     -0.23      0.00
   -2    1   13      0.12      0.00
   -2    1   12      0.20      0.00
   -2    1   11      0.03      0.00
   -2    1   10      1.47      0.00
   -2    1    9     -2.23      0.00
   -2    1    8     -4.11      0.00
   -2    1    7      5.76      0.00
   -2    1    6      1.83      0.00
   -2    1    5      0.73      0.00
   -2    1    3    -31.00      0.00
   -2    1    2      7.89      0.00
   -2    1    1     54.61      0.00
    2    1    0     21.12      0.00
    2    1    1    -36.21      0.00
    2    1    2    -13.32      0.00
    2    1    3      5.94      0.00
    2    1    4     -0.96      0.00
    2    1    5      4.75      0.00
    2    1    6      1.76      0.00
    2    1    7     -1.60      0.00
    2    1    8     -0.17      0.00
    2    1    9     -1.80      0.00
    2    1   10     -0.40      0.00
    2    1   11      0.70      0.00
    2    1   12     -0.13      0.00
    2    1   13      1.24      0.00
    2    1   14      0.04      0.00
    2    1   15     -1.01      0.00
    2    1   16     -0.07      0.00
    2    1   17      0.79      0.00
    2    1   18      0.10      0.00
    2    1   19     -0.28      0.00
    2    1   20      0.10      0.00
    2    1   21     -0.19      0.00
    2    1   22      0.22      0.00
    2    1   23      0.06      0.00
   -2    2   25     -0.19      0.00
   -2    2   24      0.54      0.00
   -2    2   23      0.19      0.00
   -2    2   22     -0.01      0.00
   -2    2   21     -0.08      0.00
   -2    2   20      0.03      0.00
   -2    2   19     -0.43      0.00
   -2    2   18     -0.17      0.00
   -2    2   17      0.35      0.00
   -2    2   16      0.48      0.00
   -2    2   15     -0.75      0.00
   -2    2   14     -1.05      0.00
   -2    2   13      0.43      0.00
   -2    2   12     -0.01      0.00
   -2    2   11      0.21      0.00
   -2    2   10      0.55      0.00
   -2    2    9      0.39      0.00
   -2    2    8      0.54      0.00
   -2    2    7     -0.20      0.00
   -2    2    6     -4.11      0.00
   -2    2    5      0.68      0.00
   -2    2    4      8.16      0.00
   -2    2    3     -6.69      0.00
   -2    2    1     18.59      0.00
    2    2    0      3.68      0.00
    2    2    1     19.00      0.00
    2    2    2      1.59      0.00
    2    2    3     -7.71      0.00
    2    2    4      0.33      0.00
    2    2    5     -1.43      0.00
    2    2    6     -1.61      0.00
    2    2    7      3.38      0.00
    2    2    8      0.68      0.00
    2    2    9     -0.77      0.00
    2    2   10     -0.03      0.00
    2    2   11     -0.56      0.00
    2    2   12      0.24      0.00
    2    2   13      0.52      0.00
    2    2   14     -0.44      0.00
    2    2   15     -0.16      0.00
    2    2   16      0.12      0.00
    2    2   17      0.59      0.00
    2    2   18      0.20      0.00
    2    2   19     -0.51      0.00
    2    2   20      0.20      0.00
    2    2   21     -0.27      0.00
    2    2   22     -0.04      0.00
    2    2   23      0.40      0.00
   -2    3   25     -0.16      0.00
   -2    3   24     -0.18      0.00
   -2    3   23      0.28      0.00
   -2    3   22      0.27      0.00
   -2    3   21     -0.19      0.00
   -2    3   20     -0.09      0.00
   -2    3   19      0.47      0.00
   -2    3   18     -0.14      0.00
   -2    3   17     -0.68      0.00
   -2    3   16      0.21      0.00
   -2    3   15      0.82      0.00
   -2    3   14     -0.03      0.00
   -2    3   13     -0.37      0.00
   -2    3   12     -0.29      0.00
   -2    3   11      0.13      0.00
   -2    3   10      1.09      0.00
   -2    3    9     -0.52      0.00
   -2    3    8     -2.04      0.00
   -2    3    7      0.56      0.00
   -2    3    6      2.81      0.00
   -2    3    5      0.02      0.00
   -2    3    4     -1.34      0.00
   -2    3    3      0.53      0.00
   -2    3    2     -1.69      0.00
   -2    3    1      2.43      0.00
    2    3    0     -3.28      0.00
    2    3    1     -5.13      0.00
    2    3    2      1.68      0.00
    2    3    3      1.13      0.00
    2    3    4     -0.48      0.00
    2    3    5      1.06      0.00
    2    3    6      0.71      0.00
    2    3    7     -0.93      0.00
    2    3    8     -0.31      0.00
    2    3    9      0.03      0.00
    2    3   10     -0.02      0.00
    2    3   11      0.44      0.00
    2    3   12     -0.30      0.00
    2    3   13     -0.29      0.00
    2    3   14      0.45      0.00
    2    3   15     -0.22      0.00
    2    3   16     -0.20      0.00
    2    3   17      0.38      0.00
    2    3   18      0.03      0.00
    2    3   19      0.09      0.00
    2    3   20      0.09      0.00
    2    3   21      0.01      0.00
    2    3   22      0.08      0.00
    2    3   23      0.02      0.00
   -2    4   24      0.08      0.00
   -2    4   23      0.07      0.00
   -2    4   22     -0.55      0.00
   -2    4   21      0.07      0.00
   -2    4   20      0.10      0.00
   -2    4   19     -0.02      0.00
   -2    4   18     -0.08      0.00
   -2    4   17      0.00      0.00
   -2    4   16      0.58      0.00
   -2    4   15     -0.17      0.00
   -2    4   14     -0.77      0.00
   -2    4   13      0.38      0.00
   -2    4   12      0.01      0.00
   -2    4   11     -0.54      0.00
   -2    4   10      0.63      0.00
   -2    4    9      0.73      0.00
   -2    4    8     -0.15      0.00
   -2    4    7     -0.55      0.00
   -2    4    6     -1.47      0.00
   -2    4    5     -0.02      0.00
   -2    4    4      1.37      0.00
   -2    4    3      0.78      0.00
   -2    4    2     -0.97      0.00
   -2    4    1     -1.47      0.00
    2    4    0      1.42      0.00
    2    4    1     -1.06      0.00
    2    4    2      0.00      0.00
    2    4    3      2.36      0.00
    2    4    4     -1.96      0.00
    2    4    5     -2.83      0.00
    2    4    6      1.61      0.00
    2    4    7      1.03      0.00
    2    4    8     -0.28      0.00
    2    4    9      0.07      0.00
    2    4   10     -0.57      0.00
    2    4   11      0.31      0.00
    2    4   12      0.43      0.00
    2    4   13     -0.93      0.00
    2    4   14     -0.46      0.00
    2    4   15      0.27      0.00
    2    4   16      0.30      0.00
    2    4   17      0.03      0.00
    2    4   18      0.16      0.00
    2    4   19      0.18      0.00
    2    4   20      0.01      0.00
    2    4   21     -0.10      0.00
    2    4   22     -0.23      0.00
   -2    5   22      0.05      0.00
   -2    5   21      0.34      0.00
   -2    5   20      0.01      0.00
   -2    5   19     -0.32      0.00
   -2    5   18      0.07      0.00
   -2    5   17      0.00      0.00
   -2    5   16     -0.20      0.00
   -2    5   15      0.31      0.00
   -2    5   14     -0.24      0.00
   -2    5   13     -0.71      0.00
   -2    5   12      0.56      0.00
   -2    5   11      1.00      0.00
   -2    5   10      0.01      0.00
   -2    5    9      0.25      0.00
   -2    5    8     -0.65      0.00
   -2    5    7     -1.29      0.00
   -2    5    6      0.96      0.00
   -2    5    5      0.27      0.00
   -2    5    4     -1.00      0.00
   -2    5    3      0.17      0.00
   -2    5    2      0.34      0.00
   -2    5    1      0.33      0.00
    2    5    0      0.03      0.00
    2    5    1     -0.38      0.00
    2    5    2     -0.61      0.00
    2    5    3     -0.46      0.00
    2    5    4      0.33      0.00
    2    5    5      1.07      0.00
    2    5    6     -0.04      0.00
    2    5    7     -0.66      0.00
    2    5    8      0.43      0.00
    2    5    9      0.36      0.00
    2    5   10     -0.13      0.00
    2    5   11     -0.22      0.00
    2    5   12      0.03      0.00
    2    5   13      0.42      0.00
    2    5   14     -0.11      0.00
    2    5   15     -0.74      0.00
    2    5   16      0.05      0.00
    2    5   17      0.40      0.00
    2    5   18      0.05      0.00
    2    5   19      0.16      0.00
    2    5   20     -0.29      0.00
    2    5   21     -0.22      0.00
   -2    6   21     -0.27      0.00
   -2    6   20      0.05      0.00
   -2    6   19      0.33      0.00
   -2    6   18      0.11      0.00
   -2    6   17     -0.06      0.00
   -2    6   16      0.38      0.00
   -2    6   15     -0.31      0.00
   -2    6   14     -0.29      0.00
   -2    6   13      0.44      0.00
   -2    6   12      0.12      0.00
   -2    6   11     -0.19      0.00
   -2    6   10     -0.29      0.00
   -2    6    9     -0.43      0.00
   -2    6    8      0.02      0.00
   -2    6    7     -0.07      0.00
   -2    6    6      0.38      0.00
   -2    6    5      0.28      0.00
   -2    6    4     -0.10      0.00
   -2    6    3      0.11      0.00
   -2    6    2      0.17      0.00
   -2    6    1     -0.39      0.00
    2    6    0      0.22      0.00
    2    6    1     -0.31      0.00
    2    6    2      0.15      0.00
    2    6    3      0.10      0.00
    2    6    4     -0.80      0.00
    2    6    5     -0.31      0.00
    2    6    6      0.12      0.00
    2    6    7      0.10      0.00
    2    6    8      0.21      0.00
    2    6    9     -0.09      0.00
    2    6   10      0.00      0.00
    2    6   11      0.10      0.00
    2    6   12      0.14      0.00
    2    6   13      0.02      0.00
    2    6   14      0.23      0.00
    2    6   15     -0.03      0.00
    2    6   16     -0.10      0.00
    2    6   17     -0.05      0.00
    2    6   18      0.12      0.00
    2    6   19     -0.16      0.00
    2    6   20     -0.15      0.00
   -2    7   20      0.03      0.00
   -2    7   19      0.11      0.00
   -2    7   18      0.25      0.00
   -2    7   17      0.08      0.00
   -2    7   16     -0.17      0.00
   -2    7   15      0.21      0.00
   -2    7   14      0.28      0.00
   -2    7   13     -0.35      0.00
   -2    7   12     -0.27      0.00
   -2    7   11     -0.19      0.00
   -2    7   10      0.22      0.00
   -2    7    9     -0.02      0.00
   -2    7    8      0.33      0.00
   -2    7    7     -0.07      0.00
   -2    7    6     -0.60      0.00
   -2    7    5      0.56      0.00
   -2    7    4      0.46      0.00
   -2    7    3      0.01      0.00
   -2    7    2     -0.13      0.00
   -2    7    1     -0.08      0.00
    2    7    0      0.27      0.00
    2    7    1     -0.28      0.00
    2    7    2     -0.50      0.00
    2    7    3      0.49      0.00
    2    7    4      0.67      0.00
    2    7    5     -0.13      0.00
    2    7    6     -0.37      0.00
    2    7    7      0.07      0.00
    2    7    8     -0.06      0.00
    2    7    9     -0.17      0.00
    2    7   10     -0.02      0.00
    2    7   11     -0.18      0.00
    2    7   12     -0.22      0.00
    2    7   13      0.18      0.00
    2    7   14      0.05      0.00
    2    7   15     -0.03      0.00
    2    7   16      0.02      0.00
    2    7   17      0.18      0.00
    2    7   18      0.34      0.00
   -2    8   18      0.15      0.00
   -2    8   17      0.14      0.00
   -2    8   16      0.22      0.00
   -2    8   15      0.09      0.00
   -2    8   14     -0.36      0.00
   -2    8   13     -0.18      0.00
   -2    8   12      0.07      0.00
   -2    8   11      0.22      0.00
   -2    8   10      0.26      0.00
   -2    8    9     -0.21      0.00
   -2    8    8     -0.49      0.00
   -2    8    7      0.23      0.00
   -2    8    6     -0.18      0.00
   -2    8    5      0.21      0.00
   -2    8    4      0.13      0.00
   -2    8    3      0.01      0.00
   -2    8    2     -0.11      0.00
   -2    8    1     -0.15      0.00
    2    8    0      0.32      0.00
    2    8    1     -0.12      0.00
    2    8    2     -0.17      0.00
    2    8    3      0.27      0.00
    2    8    4     -0.24      0.00
    2    8    5      0.07      0.00
    2    8    6      0.05      0.00
    2    8    7     -0.18      0.00
    2    8    8      0.38      0.00
    2    8    9      0.32      0.00
    2    8   10     -0.27      0.00
    2    8   11     -0.12      0.00
    2    8   12      0.07      0.00
    2    8   13      0.00      0.00
    2    8   14     -0.23      0.00
    2    8   15      0.17      0.00
    2    8   16     -0.02      0.00
   -2    9   15      0.06      0.00
   -2    9   14      0.08      0.00
   -2    9   13      0.24      0.00
   -2    9   12      0.18      0.00
   -2    9   11      0.00      0.00
   -2    9   10      0.01      0.00
   -2    9    9      0.06      0.00
   -2    9    8      0.05      0.00
   -2    9    7      0.21      0.00
   -2    9    6     -0.26      0.00
   -2    9    5     -0.51      0.00
   -2    9    4     -0.04      0.00
   -2    9    3      0.38      0.00
   -2    9    2      0.25      0.00
   -2    9    1     -0.33      0.00
    2    9    0      0.35      0.00
    2    9    1      0.00      0.00
    2    9    2      0.15      0.00
    2    9    3     -0.15      0.00
    2    9    4     -0.69      0.00
    2    9    5      0.18      0.00
    2    9    6      0.07      0.00
    2    9    7     -0.01      0.00
    2    9    8     -0.21      0.00
    2    9    9     -0.20      0.00
    2    9   10      0.49      0.00
    2    9   11     -0.13      0.00
    2    9   12      0.27      0.00
    2    9   13      0.64      0.00
   -2   10   11     -0.07      0.00
   -2   10   10     -0.11      0.00
   -2   10    9     -0.07      0.00
   -2   10    8     -0.02      0.00
   -2   10    7     -0.20      0.00
   -2   10    6      0.07      0.00
   -2   10    5     -0.04      0.00
   -2   10    4     -0.09      0.00
   -2   10    3      0.02      0.00
   -2   10    2      0.37      0.00
   -2   10    1      0.07      0.00
    2   10    0      0.03      0.00
    2   10    1     -0.29      0.00
    2   10    2     -0.26      0.00
    2   10    3      0.14      0.00
    2   10    4      0.32      0.00
    2   10    5      0.47      0.00
    2   10    6     -0.33      0.00
    2   10    7     -0.37      0.00
    2   10    8      0.50      0.00
    2   10    9      0.18      0.00
   -2   11    5      0.10      0.00
   -2   11    4     -0.11      0.00
   -2   11    3     -0.08      0.00
   -2   11    2      0.05      0.00
   -2   11    1      0.43      0.00
    2   11    0     -0.07      0.00
    2   11    1     -0.06      0.00
    2   11    2      0.02      0.00
    2   11    3     -0.22      0.00
    2   11    4     -0.04      0.00
   -3    0   25     -0.18      0.00
   -3    0   23      0.35      0.00
   -3    0   21      0.06      0.00
   -3    0   19     -0.62      0.00
   -3    0   17     -0.25      0.00
   -3    0   15      0.20      0.00
   -3    0   13      1.06      0.00
   -3    0   11     -0.40      0.00
   -3    0    9     -1.37      0.00
   -3    0    7      0.18      0.00
   -3    0    1     42.51      0.00
    3    0    1    -21.91      0.00
    3    0    3      0.89      0.00
    3    0    5      3.20      0.00
    3    0    7     -2.71      0.00
    3    0    9      1.13      0.00
    3    0   11     -0.24      0.00
    3    0   13     -0.53      0.00
    3    0   15      0.63      0.00
    3    0   17     -0.54      0.00
    3    0   19     -0.17      0.00
    3    0   21      0.36      0.00
    3    0   23      0.02      0.00
   -3    1   25      0.08      0.00
   -3    1   24     -0.03      0.00
   -3    1   23     -0.63      0.00
   -3    1   22      0.22      0.00
   -3    1   21      0.05      0.00
   -3    1   20     -0.07      0.00
   -3    1   19      0.22      0.00
   -3    1   18      0.52      0.00
   -3    1   17     -0.12      0.00
   -3    1   16     -0.61      0.00
   -3    1   15      0.35      0.00
   -3    1   14      0.25      0.00
   -3    1   13     -0.08      0.00
   -3    1   12      0.21      0.00
   -3    1   11     -0.31      0.00
   -3    1   10      1.38      0.00
   -3    1    9      2.63      0.00
   -3    1    8     -4.81      0.00
   -3    1    7     -2.73      0.00
   -3    1    6      3.24      0.00
   -3    1    5      1.63      0.00
   -3    1    3     -6.59      0.00
   -3    1    2    -49.62      0.00
   -3    1    1     16.08      0.00
    3    1    0     45.68      0.00
    3    1    1     13.00      0.00
    3    1    2    -14.44      0.00
    3    1    4     -3.78      0.00
    3    1    5     -1.66      0.00
    3    1    6      3.90      0.00
    3    1    7     -0.11      0.00
    3    1    8      0.57      0.00
    3    1    9      0.18      0.00
    3    1   10     -1.31      0.00
    3    1   11      0.15      0.00
    3    1   12     -0.56      0.00
    3    1   13     -0.15      0.00
    3    1   14      0.92      0.00
    3    1   15     -0.03      0.00
    3    1   16     -0.59      0.00
    3    1   17     -0.05      0.00
    3    1   18      0.43      0.00
    3    1   19     -0.12      0.00
    3    1   20     -0.07      0.00
    3    1   21      0.10      0.00
    3    1   22     -0.06      0.00
    3    1   23      0.47      0.00
   -3    2   25     -0.58      0.00
   -3    2   24      0.00      0.00
   -3    2   23      0.04      0.00
   -3    2   22      0.01      0.00
   -3    2   21      0.34      0.00
   -3    2   20      0.24      0.00
   -3    2   19     -0.15      0.00
   -3    2   18     -0.29      0.00
   -3    2   17      0.05      0.00
   -3    2   16      0.48      0.00
   -3    2   15      0.52      0.00
   -3    2   14     -0.84      0.00
   -3    2   13     -0.45      0.00
   -3    2   12     -0.01      0.00
   -3    2   11     -0.57      0.00
   -3    2   10     -0.79      0.00
   -3    2    9      1.09      0.00
   -3    2    8      1.56      0.00
   -3    2    7      0.80      0.00
   -3    2    6     -1.65      0.00
   -3    2    5     -8.05      0.00
   -3    2    4      5.96      0.00
   -3    2    3     15.60      0.00
   -3    2    2    -18.58      0.00
   -3    2    1    -15.73      0.00
    3    2    0    -24.19      0.00
    3    2    1      6.41      0.00
    3    2    2     12.59      0.00
    3    2    3     -0.89      0.00
    3    2    4     -0.20      0.00
    3    2    5      0.77      0.00
    3    2    6     -3.50      0.00
    3    2    7     -0.36      0.00
    3    2    8      1.05      0.00
    3    2    9      0.60      0.00
    3    2   10      0.53      0.00
    3    2   11     -0.43      0.00
    3    2   12     -0.37      0.00
    3    2   13      0.08      0.00
    3    2   14      0.05      0.00
    3    2   15      0.27      0.00
    3    2   16     -0.14      0.00
    3    2   17     -0.49      0.00
    3    2   18      0.22      0.00
    3    2   19     -0.07      0.00
    3    2   20      0.17      0.00
    3    2   21      0.19      0.00
    3    2   22     -0.49      0.00
    3    2   23      0.29      0.00
   -3    3   25      0.22      0.00
   -3    3   24     -0.42      0.00
   -3    3   23     -0.41      0.00
   -3    3   22      0.18      0.00
   -3    3   21      0.39      0.00
   -3    3   20     -0.21      0.00
   -3    3   19      0.04      0.00
   -3    3   18      0.35      0.00
   -3    3   17     -0.26      0.00
   -3    3   16     -0.73      0.00
   -3    3   15      0.33      0.00
   -3    3   14      0.78      0.00
   -3    3   13     -0.07      0.00
   -3    3   12     -0.08      0.00
   -3    3   11     -0.43      0.00
   -3    3   10      0.09      0.00
   -3    3    9      1.14      0.00
   -3    3    8     -0.96      0.00
   -3    3    7     -2.07      0.00
   -3    3    6      1.83      0.00
   -3    3    5      1.47      0.00
   -3    3    4     -2.50      0.00
   -3    3    3      2.90      0.00
   -3    3    2      0.28      0.00
   -3    3    1     -6.90      0.00
    3    3    0      4.80      0.00
    3    3    1     -5.52      0.00
    3    3    2     -4.06      0.00
    3    3    3      1.16      0.00
    3    3    4      0.91      0.00
    3    3    5      0.36      0.00
    3    3    6      0.57      0.00
    3    3    7     -0.15      0.00
    3    3    8     -0.48      0.00
    3    3    9     -0.14      0.00
    3    3   10     -0.47      0.00
    3    3   11      0.21      0.00
    3    3   12      0.52      0.00
    3    3   13     -0.32      0.00
    3    3   14      0.12      0.00
    3    3   15      0.28      0.00
    3    3   16     -0.54      0.00
    3    3   17     -0.21      0.00
    3    3   18     -0.14      0.00
    3    3   19     -0.15      0.00
    3    3   20      0.07      0.00
    3    3   21      0.19      0.00
    3    3   22      0.09      0.00
   -3    4   24     -0.02      0.00
   -3    4   23      0.40      0.00
   -3    4   22      0.01      0.00
   -3    4   21     -0.07      0.00
   -3    4   20      0.01      0.00
   -3    4   19     -0.16      0.00
   -3    4   18      0.00      0.00
   -3    4   17     -0.18      0.00
   -3    4   16      0.07      0.00
   -3    4   15      0.35      0.00
   -3    4   14     -0.21      0.00
   -3    4   13      0.35      0.00
   -3    4   12      0.61      0.00
   -3    4   11     -0.67      0.00
   -3    4   10     -1.00      0.00
   -3    4    9      0.24      0.00
   -3    4    8      0.88      0.00
   -3    4    7      1.02      0.00
   -3    4    6     -0.77      0.00
   -3    4    5     -1.49      0.00
   -3    4    4      0.18      0.00
   -3    4    3      1.33      0.00
   -3    4    2      1.58      0.00
   -3    4    1     -2.49      0.00
    3    4    0      1.50      0.00
    3    4    1      2.06      0.00
    3    4    2     -1.44      0.00
    3    4    3      0.63      0.00
    3    4    4      2.33      0.00
    3    4    5     -1.86      0.00
    3    4    6     -1.34      0.00
    3    4    7      1.08      0.00
    3    4    8      0.13      0.00
    3    4    9      0.28      0.00
    3    4   10      0.13      0.00
    3    4   11     -0.67      0.00
    3    4   12      0.66      0.00
    3    4   13      0.36      0.00
    3    4   14     -0.48      0.00
    3    4   15      0.08      0.00
    3    4   16     -0.10      0.00
    3    4   17     -0.36      0.00
    3    4   18     -0.11      0.00
    3    4   19      0.08      0.00
    3    4   20      0.20      0.00
    3    4   21      0.16      0.00
   -3    5   23     -0.29      0.00
   -3    5   22     -0.17      0.00
   -3    5   21      0.04      0.00
   -3    5   20      0.55      0.00
   -3    5   19     -0.17      0.00
   -3    5   18     -0.24      0.00
   -3    5   17      0.21      0.00
   -3    5   16     -0.48      0.00
   -3    5   15      0.16      0.00
   -3    5   14      0.75      0.00
   -3    5   13     -0.78      0.00
   -3    5   12     -0.96      0.00
   -3    5   11      0.06      0.00
   -3    5   10      0.15      0.00
   -3    5    9      0.56      0.00
   -3    5    8      1.34      0.00
   -3    5    7     -0.51      0.00
   -3    5    6     -0.15      0.00
   -3    5    5      0.82      0.00
   -3    5    4     -1.04      0.00
   -3    5    3     -0.87      0.00
   -3    5    2      0.62      0.00
   -3    5    1      0.19      0.00
    3    5    0     -0.20      0.00
    3    5    1      0.55      0.00
    3    5    2      0.03      0.00
    3    5    3     -0.83      0.00
    3    5    4     -0.56      0.00
    3    5    5      0.52      0.00
    3    5    6      0.64      0.00
    3    5    7     -0.46      0.00
    3    5    8     -0.50      0.00
    3    5    9      0.13      0.00
    3    5   10      0.39      0.00
    3    5   11     -0.02      0.00
    3    5   12     -0.36      0.00
    3    5   13      0.30      0.00
    3    5   14      0.54      0.00
    3    5   15      0.02      0.00
    3    5   16     -0.42      0.00
    3    5   17     -0.15      0.00
    3    5   18     -0.10      0.00
    3    5   19      0.39      0.00
    3    5   20      0.07      0.00
   -3    6   21     -0.15      0.00
   -3    6   20     -0.15      0.00
   -3    6   19     -0.18      0.00
   -3    6   18      0.12      0.00
   -3    6   17     -0.17      0.00
   -3    6   16      0.35      0.00
   -3    6   15      0.08      0.00
   -3    6   14     -0.37      0.00
   -3    6   13      0.20      0.00
   -3    6   12      0.19      0.00
   -3    6   11      0.14      0.00
   -3    6   10      0.28      0.00
   -3    6    9     -0.37      0.00
   -3    6    8     -0.06      0.00
   -3    6    7     -0.06      0.00
   -3    6    6     -0.28      0.00
   -3    6    5      0.16      0.00
   -3    6    4     -0.12      0.00
   -3    6    3     -0.29      0.00
   -3    6    2      0.21      0.00
   -3    6    1     -0.19      0.00
    3    6    0      0.25      0.00
    3    6    1      0.34      0.00
    3    6    2      0.12      0.00
    3    6    3      0.61      0.00
    3    6    4     -0.03      0.00
    3    6    5     -0.61      0.00
    3    6    6     -0.09      0.00
    3    6    7      0.07      0.00
    3    6    8      0.24      0.00
    3    6    9     -0.01      0.00
    3    6   10     -0.44      0.00
    3    6   11     -0.26      0.00
    3    6   12      0.11      0.00
    3    6   13     -0.10      0.00
    3    6   14     -0.06      0.00
    3    6   15      0.35      0.00
    3    6   16      0.26      0.00
    3    6   17     -0.17      0.00
    3    6   18     -0.09      0.00
    3    6   19      0.13      0.00
   -3    7   20     -0.11      0.00
   -3    7   19     -0.22      0.00
   -3    7   18     -0.33      0.00
   -3    7   17      0.17      0.00
   -3    7   16     -0.13      0.00
   -3    7   15     -0.12      0.00
   -3    7   14      0.48      0.00
   -3    7   13      0.48      0.00
   -3    7   12      0.00      0.00
   -3    7   11     -0.43      0.00
   -3    7   10     -0.21      0.00
   -3    7    9     -0.09      0.00
   -3    7    8     -0.02      0.00
   -3    7    7      0.62      0.00
   -3    7    6     -0.60      0.00
   -3    7    5     -0.53      0.00
   -3    7    4      0.39      0.00
   -3    7    3      0.29      0.00
   -3    7    2      0.17      0.00
   -3    7    1      0.35      0.00
    3    7    0     -0.04      0.00
    3    7    1      0.63      0.00
    3    7    2     -0.45      0.00
    3    7    3     -0.76      0.00
    3    7    4      0.50      0.00
    3    7    5      0.44      0.00
    3    7    6      0.00      0.00
    3    7    7     -0.03      0.00
    3    7    8      0.11      0.00
    3    7    9      0.15      0.00
    3    7   10      0.27      0.00
    3    7   11      0.06      0.00
    3    7   12     -0.32      0.00
    3    7   13     -0.30      0.00
    3    7   14     -0.05      0.00
    3    7   15     -0.14      0.00
    3    7   16     -0.03      0.00
    3    7   17     -0.23      0.00
    3    7   18      0.38      0.00
   -3    8   18     -0.34      0.00
   -3    8   17     -0.10      0.00
   -3    8   16      0.06      0.00
   -3    8   15      0.13      0.00
   -3    8   14      0.03      0.00
   -3    8   13      0.22      0.00
   -3    8   12     -0.24      0.00
   -3    8   11     -0.27      0.00
   -3    8   10      0.35      0.00
   -3    8    9      0.47      0.00
   -3    8    8     -0.50      0.00
   -3    8    7      0.19      0.00
   -3    8    6      0.13      0.00
   -3    8    5     -0.30      0.00
   -3    8    4      0.12      0.00
   -3    8    3     -0.05      0.00
   -3    8    2      0.21      0.00
   -3    8    1     -0.26      0.00
    3    8    0     -0.01      0.00
    3    8    1      0.28      0.00
    3    8    2     -0.14      0.00
    3    8    3      0.14      0.00
    3    8    4      0.00      0.00
    3    8    5     -0.19      0.00
    3    8    6      0.24      0.00
    3    8    7     -0.33      0.00
    3    8    8     -0.23      0.00
    3    8    9      0.49      0.00
    3    8   10     -0.05      0.00
    3    8   11     -0.14      0.00
    3    8   12      0.31      0.00
    3    8   13      0.17      0.00
    3    8   14     -0.20      0.00
    3    8   15     -0.09      0.00
    3    8   16      0.24      0.00
   -3    9   15     -0.41      0.00
   -3    9   14      0.00      0.00
   -3    9   13     -0.06      0.00
   -3    9   12      0.10      0.00
   -3    9   11     -0.02      0.00
   -3    9   10     -0.15      0.00
   -3    9    9      0.15      0.00
   -3    9    8      0.10      0.00
   -3    9    7      0.18      0.00
   -3    9    6      0.50      0.00
   -3    9    5     -0.24      0.00
   -3    9    4     -0.36      0.00
   -3    9    3     -0.27      0.00
   -3    9    2      0.17      0.00
   -3    9    1      0.26      0.00
    3    9    0      0.03      0.00
    3    9    1      0.13      0.00
    3    9    2      0.00      0.00
    3    9    3      0.41      0.00
    3    9    4     -0.41      0.00
    3    9    5     -0.14      0.00
    3    9    6      0.31      0.00
    3    9    7     -0.10      0.00
    3    9    8     -0.04      0.00
    3    9    9     -0.36      0.00
    3    9   10     -0.08      0.00
    3    9   11      0.00      0.00
    3    9   12     -0.61      0.00
   -3   10   11      0.19      0.00
   -3   10   10      0.21      0.00
   -3   10    9     -0.20      0.00
   -3   10    8     -0.02      0.00
   -3   10    7     -0.15      0.00
   -3   10    6      0.11      0.00
   -3   10    5      0.11      0.00
   -3   10    4     -0.12      0.00
   -3   10    3     -0.31      0.00
   -3   10    2     -0.11      0.00
   -3   10    1      0.11      0.00
    3   10    0      0.18      0.00
    3   10    1      0.45      0.00
    3   10    2     -0.34      0.00
    3   10    3     -0.32      0.00
    3   10    4      0.04      0.00
    3   10    5      0.21      0.00
    3   10    6      0.26      0.00
    3   10    7     -0.38      0.00
    3   10    9      0.36      0.00
   -3   11    4     -0.06      0.00
   -3   11    3     -0.06      0.00
   -4    0   24     -0.05      0.00
   -4    0   22      0.16      0.00
   -4    0   20      0.54      0.00
   -4    0   18     -0.54      0.00
   -4    0   16      0.26      0.00
   -4    0   14     -1.20      0.00
   -4    0   12      0.70      0.00
   -4    0   10      0.21      0.00
   -4    0    8      0.34      0.00
   -4    0    6     -4.50      0.00
   -4    0    4      8.08      0.00
   -4    0    2     -8.40      0.00
    4    0    0      3.46      0.00
    4    0    2      1.21      0.00
    4    0    4     -0.51      0.00
    4    0    6      1.34      0.00
    4    0    8     -1.33      0.00
    4    0   10      0.59      0.00
    4    0   12      0.43      0.00
    4    0   14     -0.70      0.00
    4    0   16      0.75      0.00
    4    0   18     -0.09      0.00
    4    0   20     -0.28      0.00
    4    0   22     -0.01      0.00
   -4    1   25      0.07      0.00
   -4    1   24      0.20      0.00
   -4    1   23     -0.39      0.00
   -4    1   22      0.07      0.00
   -4    1   21     -0.12      0.00
   -4    1   20     -0.44      0.00
   -4    1   19      0.02      0.00
   -4    1   18      0.16      0.00
   -4    1   17      0.66      0.00
   -4    1   16     -0.42      0.00
   -4    1   15     -0.67      0.00
   -4    1   14      0.11      0.00
   -4    1   13     -0.12      0.00
   -4    1   12      0.10      0.00
   -4    1   11     -0.33      0.00
   -4    1   10     -0.70      0.00
   -4    1    9      2.96      0.00
   -4    1    8      1.87      0.00
   -4    1    7     -3.89      0.00
   -4    1    6     -1.48      0.00
   -4    1    5     -6.16      0.00
   -4    1    3     30.18      0.00
   -4    1    2     -9.13      0.00
   -4    1    1    -38.07      0.00
    4    1    0     -8.83      0.00
    4    1    1     17.79      0.00
    4    1    2      0.43      0.00
    4    1    3      0.78      0.00
    4    1    4      1.60      0.00
    4    1    5     -4.45      0.00
    4    1    6      0.30      0.00
    4    1    7      1.03      0.00
    4    1    8      0.04      0.00
    4    1    9      1.08      0.00
    4    1   10     -0.11      0.00
    4    1   11     -0.12      0.00
    4    1   12      0.23      0.00
    4    1   13     -0.67      0.00
    4    1   14     -0.08      0.00
    4    1   15      0.45      0.00
    4    1   16     -0.03      0.00
    4    1   17     -0.36      0.00
    4    1   18      0.23      0.00
    4    1   19      0.27      0.00
    4    1   20     -0.31      0.00
    4    1   21     -0.07      0.00
    4    1   22     -0.20      0.00
   -4    2   25     -0.04      0.00
   -4    2   24     -0.12      0.00
   -4    2   23      0.14      0.00
   -4    2   22     -0.46      0.00
   -4    2   21     -0.12      0.00
   -4    2   20      0.18      0.00
   -4    2   19      0.24      0.00
   -4    2   18     -0.16      0.00
   -4    2   17     -0.07      0.00
   -4    2   16      0.18      0.00
   -4    2   15      0.78      0.00
   -4    2   14      0.23      0.00
   -4    2   13     -0.38      0.00
   -4    2   12      0.05      0.00
   -4    2   11      0.38      0.00
   -4    2   10     -1.38      0.00
   -4    2    9     -1.95      0.00
   -4    2    8      1.64      0.00
   -4    2    7      2.66      0.00
   -4    2    6      4.12      0.00
   -4    2    5     -5.11      0.00
   -4    2    4    -15.05      0.00
   -4    2    3     14.65      0.00
   -4    2    2     21.63      0.00
   -4    2    1    -23.23      0.00
    4    2    0    -15.29      0.00
    4    2    1    -15.62      0.00
    4    2    2      4.61      0.00
    4    2    3      2.26      0.00
    4    2    4     -0.57      0.00
    4    2    5      3.21      0.00
    4    2    6     -0.64      0.00
    4    2    7     -1.63      0.00
    4    2    8     -0.27      0.00
    4    2    9     -0.38      0.00
    4    2   10      0.79      0.00
    4    2   11      0.33      0.00
    4    2   12     -0.04      0.00
    4    2   13     -0.04      0.00
    4    2   14     -0.59      0.00
    4    2   15     -0.10      0.00
    4    2   16      0.66      0.00
    4    2   17      0.10      0.00
    4    2   18     -0.08      0.00
    4    2   19     -0.10      0.00
    4    2   20     -0.31      0.00
    4    2   21      0.28      0.00
    4    2   22     -0.17      0.00
   -4    3   25      0.37      0.00
   -4    3   24      0.30      0.00
   -4    3   23     -0.08      0.00
   -4    3   22     -0.56      0.00
   -4    3   21     -0.13      0.00
   -4    3   20      0.06      0.00
   -4    3   19     -0.13      0.00
   -4    3   18      0.25      0.00
   -4    3   17      0.45      0.00
   -4    3   16     -0.44      0.00
   -4    3   15     -0.77      0.00
   -4    3   14      0.36      0.00
   -4    3   13      0.20      0.00
   -4    3   12     -0.12      0.00
   -4    3   11      0.32      0.00
   -4    3   10     -0.39      0.00
   -4    3    9      0.08      0.00
   -4    3    8      0.99      0.00
   -4    3    7     -1.78      0.00
   -4    3    6     -0.80      0.00
   -4    3    5      4.01      0.00
   -4    3    4     -3.57      0.00
   -4    3    3     -3.85      0.00
   -4    3    2      9.72      0.00
   -4    3    1     -1.01      0.00
    4    3    0     10.12      0.00
    4    3    1      3.84      0.00
    4    3    2     -3.89      0.00
    4    3    3     -2.31      0.00
    4    3    4     -0.81      0.00
    4    3    5      0.55      0.00
    4    3    6      1.10      0.00
    4    3    7      0.36      0.00
    4    3    8      0.08      0.00
    4    3    9     -0.01      0.00
    4    3   10     -0.47      0.00
    4    3   11     -0.21      0.00
    4    3   12      0.26      0.00
    4    3   13      0.04      0.00
    4    3   14     -0.22      0.00
    4    3   15      0.53      0.00
    4    3   16      0.32      0.00
    4    3   17     -0.07      0.00
    4    3   18      0.04      0.00
    4    3   19     -0.13      0.00
    4    3   20     -0.30      0.00
    4    3   21     -0.14      0.00
    4    3   22      0.25      0.00
   -4    4   24     -0.18      0.00
   -4    4   23      0.08      0.00
   -4    4   22      0.18      0.00
   -4    4   21     -0.02      0.00
   -4    4   20      0.11      0.00
   -4    4   19      0.02      0.00
   -4    4   18      0.06      0.00
   -4    4   17     -0.06      0.00
   -4    4   16     -0.02      0.00
   -4    4   15     -0.07      0.00
   -4    4   14     -0.52      0.00
   -4    4   13     -0.25      0.00
   -4    4   12      0.75      0.00
   -4    4   11      1.18      0.00
   -4    4   10     -0.01      0.00
   -4    4    9     -1.11      0.00
   -4    4    8     -0.61      0.00
   -4    4    7      0.89      0.00
   -4    4    6      0.86      0.00
   -4    4    5     -1.03      0.00
   -4    4    4     -0.83      0.00
   -4    4    3     -1.18      0.00
   -4    4    2      2.64      0.00
   -4    4    1      2.69      0.00
    4    4    0     -3.86      0.00
    4    4    1      1.79      0.00
    4    4    2      1.80      0.00
    4    4    3     -1.50      0.00
    4    4    4      0.95      0.00
    4    4    5      0.81      0.00
    4    4    6     -1.57      0.00
    4    4    7     -0.26      0.00
    4    4    8      0.41      0.00
    4    4    9     -0.15      0.00
    4    4   10      0.62      0.00
    4    4   11     -0.11      0.00
    4    4   12     -0.50      0.00
    4    4   13      0.42      0.00
    4    4   14     -0.15      0.00
    4    4   15     -0.05      0.00
    4    4   16      0.59      0.00
    4    4   17      0.06      0.00
    4    4   18     -0.14      0.00
    4    4   19     -0.12      0.00
    4    4   20     -0.03      0.00
    4    4   21      0.09      0.00
   -4    5   23     -0.07      0.00
   -4    5   22     -0.01      0.00
   -4    5   21     -0.40      0.00
   -4    5   20      0.12      0.00
   -4    5   19      0.46      0.00
   -4    5   18     -0.08      0.00
   -4    5   17      0.37      0.00
   -4    5   16     -0.05      0.00
   -4    5   15     -0.64      0.00
   -4    5   14      0.71      0.00
   -4    5   13      0.45      0.00
   -4    5   12     -0.38      0.00
   -4    5   11     -0.37      0.00
   -4    5   10     -0.41      0.00
   -4    5    9     -1.03      0.00
   -4    5    8      0.29      0.00
   -4    5    7      0.56      0.00
   -4    5    6     -0.38      0.00
   -4    5    5      1.29      0.00
   -4    5    4      0.93      0.00
   -4    5    3     -1.46      0.00
   -4    5    2     -0.58      0.00
   -4    5    1      1.27      0.00
    4    5    0     -0.43      0.00
    4    5    1     -0.42      0.00
    4    5    2      0.61      0.00
    4    5    3      0.11      0.00
    4    5    4     -0.58      0.00
    4    5    5     -0.23      0.00
    4    5    6      0.63      0.00
    4    5    7      0.16      0.00
    4    5    8     -0.29      0.00
    4    5    9     -0.40      0.00
    4    5   10     -0.09      0.00
    4    5   11      0.50      0.00
    4    5   12     -0.29      0.00
    4    5   13     -0.37      0.00
    4    5   14      0.11      0.00
    4    5   15      0.15      0.00
    4    5   16      0.16      0.00
    4    5   17      0.08      0.00
    4    5   18     -0.32      0.00
    4    5   19      0.10      0.00
   -4    6   21     -0.13      0.00
   -4    6   20      0.09      0.00
   -4    6   19     -0.12      0.00
   -4    6   18      0.09      0.00
   -4    6   17     -0.11      0.00
   -4    6   16      0.00      0.00
   -4    6   15      0.24      0.00
   -4    6   14     -0.45      0.00
   -4    6   13     -0.01      0.00
   -4    6   12      0.12      0.00
   -4    6   11     -0.13      0.00
   -4    6   10      0.47      0.00
   -4    6    9      0.10      0.00
   -4    6    8     -0.50      0.00
   -4    6    7      0.16      0.00
   -4    6    6     -0.02      0.00
   -4    6    5      0.27      0.00
   -4    6    4      0.54      0.00
   -4    6    3     -0.16      0.00
   -4    6    2     -0.37      0.00
   -4    6    1      0.05      0.00
    4    6    0     -0.35      0.00
    4    6    1     -0.14      0.00
    4    6    2     -0.11      0.00
    4    6    3      0.39      0.00
    4    6    4      0.57      0.00
    4    6    5     -0.11      0.00
    4    6    6     -0.37      0.00
    4    6    7     -0.13      0.00
    4    6    8      0.08      0.00
    4    6    9      0.54      0.00
    4    6   10      0.12      0.00
    4    6   11     -0.28      0.00
    4    6   12     -0.04      0.00
    4    6   13      0.15      0.00
    4    6   14     -0.30      0.00
    4    6   15     -0.40      0.00
    4    6   16      0.12      0.00
    4    6   17      0.35      0.00
    4    6   18     -0.10      0.00
   -4    7   20      0.11      0.00
   -4    7   19      0.39      0.00
   -4    7   18     -0.24      0.00
   -4    7   17     -0.04      0.00
   -4    7   16     -0.14      0.00
   -4    7   15     -0.36      0.00
   -4    7   14     -0.27      0.00
   -4    7   13      0.11      0.00
   -4    7   12      0.53      0.00
   -4    7   11      0.24      0.00
   -4    7   10     -0.14      0.00
   -4    7    9      0.00      0.00
   -4    7    8     -0.46      0.00
   -4    7    7      0.29      0.00
   -4    7    6      0.42      0.00
   -4    7    5     -0.71      0.00
   -4    7    4     -0.24      0.00
   -4    7    3      0.17      0.00
   -4    7    2     -0.41      0.00
   -4    7    1      0.16      0.00
    4    7    0     -0.77      0.00
    4    7    1      0.03      0.00
    4    7    2      0.74      0.00
    4    7    3     -0.56      0.00
    4    7    4     -0.45      0.00
    4    7    5      0.21      0.00
    4    7    6      0.05      0.00
    4    7    7      0.01      0.00
    4    7    8     -0.24      0.00
    4    7    9     -0.32      0.00
    4    7   10      0.28      0.00
    4    7   11      0.47      0.00
    4    7   12      0.25      0.00
    4    7   13      0.13      0.00
    4    7   14      0.16      0.00
    4    7   15     -0.12      0.00
    4    7   16     -0.24      0.00
    4    7   17     -0.28      0.00
   -4    8   18      0.23      0.00
   -4    8   17     -0.17      0.00
   -4    8   16     -0.04      0.00
   -4    8   15      0.06      0.00
   -4    8   14     -0.41      0.00
   -4    8   13     -0.07      0.00
   -4    8   12      0.33      0.00
   -4    8   11     -0.33      0.00
   -4    8   10     -0.24      0.00
   -4    8    9      0.70      0.00
   -4    8    8     -0.10      0.00
   -4    8    7     -0.59      0.00
   -4    8    6      0.47      0.00
   -4    8    5     -0.05      0.00
   -4    8    4      0.03      0.00
   -4    8    3     -0.12      0.00
   -4    8    2      0.13      0.00
   -4    8    1      0.08      0.00
    4    8    0     -0.21      0.00
    4    8    1     -0.17      0.00
    4    8    2     -0.03      0.00
    4    8    3      0.10      0.00
    4    8    4      0.22      0.00
    4    8    5     -0.34      0.00
    4    8    6      0.06      0.00
    4    8    7      0.27      0.00
    4    8    8     -0.37      0.00
    4    8    9      0.00      0.00
    4    8   10      0.18      0.00
    4    8   11     -0.54      0.00
    4    8   12     -0.02      0.00
    4    8   13      0.32      0.00
    4    8   14      0.13      0.00
    4    8   15     -0.25      0.00
   -4    9   15     -0.04      0.00
   -4    9   14     -0.18      0.00
   -4    9   13     -0.26      0.00
   -4    9   12      0.14      0.00
   -4    9   11      0.24      0.00
   -4    9   10     -0.36      0.00
   -4    9    9     -0.32      0.00
   -4    9    8      0.16      0.00
   -4    9    7     -0.21      0.00
   -4    9    6      0.36      0.00
   -4    9    5      0.33      0.00
   -4    9    4      0.11      0.00
   -4    9    3      0.11      0.00
   -4    9    2     -0.29      0.00
   -4    9    1     -0.14      0.00
    4    9    0     -0.15      0.00
    4    9    1      0.17      0.00
    4    9    2     -0.03      0.00
    4    9    3      0.26      0.00
    4    9    4      0.13      0.00
    4    9    5     -0.35      0.00
    4    9    6      0.16      0.00
    4    9    7      0.18      0.00
    4    9    8      0.11      0.00
    4    9    9      0.05      0.00
    4    9   10     -0.10      0.00
    4    9   11      0.39      0.00
   -4   10   11     -0.30      0.00
   -4   10   10      0.35      0.00
   -4   10    9      0.15      0.00
   -4   10    8      0.01      0.00
   -4   10    7     -0.14      0.00
   -4   10    6     -0.25      0.00
   -4   10    5      0.08      0.00
   -4   10    4      0.18      0.00
   -4   10    3      0.17      0.00
   -4   10    2     -0.28      0.00
   -4   10    1     -0.03      0.00
    4   10    0     -0.33      0.00
    4   10    1      0.24      0.00
    4   10    2      0.26      0.00
    4   10    3     -0.35      0.00
    4   10    4      0.10      0.00
    4   10    5      0.07      0.00
    4   10    6      0.05      0.00
    4   10    7      0.09      0.00
    4   10    8     -0.27      0.00
   -5    0   25     -0.30      0.00
   -5    0   23      0.14      0.00
   -5    0   21     -0.25      0.00
   -5    0   19      0.73      0.00
   -5    0   17     -0.72      0.00
   -5    0   15      1.42      0.00
   -5    0   13     -0.91      0.00
   -5    0   11      0.11      0.00
   -5    0    9     -0.98      0.00
   -5    0    7      3.15      0.00
   -5    0    5     -2.12      0.00
   -5    0    3     -6.19      0.00
   -5    0    1     10.33      0.00
    5    0    1     -5.95      0.00
    5    0    3     -0.28      0.00
    5    0    5      0.81      0.00
    5    0    7      0.63      0.00
    5    0    9     -0.87      0.00
    5    0   11     -0.05      0.00
    5    0   13      0.79      0.00
    5    0   15     -0.97      0.00
    5    0   17      0.37      0.00
    5    0   19      0.27      0.00
    5    0   21     -0.01      0.00
   -5    1   25      0.18      0.00
   -5    1   24      0.28      0.00
   -5    1   23     -0.28      0.00
   -5    1   22      0.05      0.00
   -5    1   21      0.63      0.00
   -5    1   20     -0.40      0.00
   -5    1   19     -0.09      0.00
   -5    1   18     -0.19      0.00
   -5    1   17      0.15      0.00
   -5    1   16      0.52      0.00
   -5    1   15     -0.29      0.00
   -5    1   14     -0.11      0.00
   -5    1   13     -0.23      0.00
   -5    1   12     -0.19      0.00
   -5    1   11     -0.13      0.00
   -5    1   10     -1.15      0.00
   -5    1    9     -0.39      0.00
   -5    1    8      2.64      0.00
   -5    1    7      0.75      0.00
   -5    1    6      0.16      0.00
   -5    1    5     -1.97      0.00
   -5    1    4    -12.45      0.00
   -5    1    3      3.96      0.00
   -5    1    2     21.89      0.00
   -5    1    1     -3.49      0.00
    5    1    0    -13.40      0.00
    5    1    1      0.20      0.00
    5    1    2      0.79      0.00
    5    1    3     -1.32      0.00
    5    1    4      3.40      0.00
    5    1    5     -0.49      0.00
    5    1    6     -1.55      0.00
    5    1    7      0.00      0.00
    5    1    8     -0.57      0.00
    5    1    9      0.18      0.00
    5    1   10      0.31      0.00
    5    1   11     -0.31      0.00
    5    1   12      0.39      0.00
    5    1   13      0.24      0.00
    5    1   14     -0.33      0.00
    5    1   15     -0.01      0.00
    5    1   16      0.24      0.00
    5    1   17     -0.35      0.00
    5    1   18     -0.38      0.00
    5    1   19      0.37      0.00
    5    1   20      0.29      0.00
    5    1   21     -0.03      0.00
   -5    2   25      0.21      0.00
   -5    2   24     -0.05      0.00
   -5    2   23      0.31      0.00
   -5    2   22     -0.12      0.00
   -5    2   21     -0.13      0.00
   -5    2   20     -0.17      0.00
   -5    2   19      0.08      0.00
   -5    2   18     -0.07      0.00
   -5    2   17     -0.51      0.00
   -5    2   16     -0.34      0.00
   -5    2   15      0.50      0.00
   -5    2   14      0.76      0.00
   -5    2   13      0.17      0.00
   -5    2   12     -0.14      0.00
   -5    2   11      0.64      0.00
   -5    2   10      1.23      0.00
   -5    2    9     -2.10      0.00
   -5    2    8     -2.75      0.00
   -5    2    7     -0.21      0.00
   -5    2    6      4.29      0.00
   -5    2    5      9.45      0.00
   -5    2    4     -9.69      0.00
   -5    2    3    -19.28      0.00
   -5    2    2     17.41      0.00
   -5    2    1     18.78      0.00
    5    2    0     14.87      0.00
    5    2    1     -8.56      0.00
    5    2    2     -3.94      0.00
    5    2    3      1.33      0.00
    5    2    4     -2.41      0.00
    5    2    5      1.13      0.00
    5    2    6      2.12      0.00
    5    2    7     -0.53      0.00
    5    2    8     -0.04      0.00
    5    2    9     -0.60      0.00
    5    2   10     -0.26      0.00
    5    2   11      0.08      0.00
    5    2   12      0.01      0.00
    5    2   13      0.69      0.00
    5    2   14      0.23      0.00
    5    2   15     -0.82      0.00
    5    2   16     -0.31      0.00
    5    2   17      0.27      0.00
    5    2   18      0.13      0.00
    5    2   19      0.28      0.00
    5    2   20     -0.05      0.00
    5    2   21      0.02      0.00
   -5    3   25     -0.03      0.00
   -5    3   24      0.09      0.00
   -5    3   23      0.43      0.00
   -5    3   22      0.26      0.00
   -5    3   21     -0.15      0.00
   -5    3   20      0.09      0.00
   -5    3   19     -0.34      0.00
   -5    3   18     -0.37      0.00
   -5    3   17      0.36      0.00
   -5    3   16      0.50      0.00
   -5    3   15     -0.40      0.00
   -5    3   14     -0.21      0.00
   -5    3   13      0.39      0.00
   -5    3   12     -0.26      0.00
   -5    3   11     -0.24      0.00
   -5    3   10      0.64      0.00
   -5    3    9     -0.27      0.00
   -5    3    8      0.28      0.00
   -5    3    7      0.00      0.00
   -5    3    6     -3.53      0.00
   -5    3    5      3.55      0.00
   -5    3    4      6.07      0.00
   -5    3    3    -10.36      0.00
   -5    3    2     -3.61      0.00
   -5    3    1     12.84      0.00
    5    3    0     -0.84      0.00
    5    3    1      7.00      0.00
    5    3    2      2.03      0.00
    5    3    3      0.21      0.00
    5    3    4     -1.46      0.00
    5    3    5     -2.06      0.00
    5    3    6      0.45      0.00
    5    3    7      0.57      0.00
    5    3    8      0.10      0.00
    5    3    9      0.65      0.00
    5    3   10     -0.37      0.00
    5    3   11     -0.45      0.00
    5    3   12      0.06      0.00
    5    3   13      0.15      0.00
    5    3   14     -0.30      0.00
    5    3   15     -0.24      0.00
    5    3   16      0.32      0.00
    5    3   17      0.13      0.00
    5    3   18      0.03      0.00
    5    3   19      0.10      0.00
    5    3   20      0.12      0.00
    5    3   21     -0.15      0.00
   -5    4   24     -0.25      0.00
   -5    4   23     -0.27      0.00
   -5    4   22      0.13      0.00
   -5    4   21      0.02      0.00
   -5    4   20      0.08      0.00
   -5    4   19     -0.07      0.00
   -5    4   18     -0.04      0.00
   -5    4   17     -0.17      0.00
   -5    4   16      0.14      0.00
   -5    4   15      0.40      0.00
   -5    4   14     -0.23      0.00
   -5    4   13     -0.66      0.00
   -5    4   12     -0.81      0.00
   -5    4   11     -0.13      0.00
   -5    4   10      1.39      0.00
   -5    4    9      0.77      0.00
   -5    4    8     -0.74      0.00
   -5    4    7     -0.45      0.00
   -5    4    6      0.97      0.00
   -5    4    5     -0.14      0.00
   -5    4    4      0.88      0.00
   -5    4    3     -1.52      0.00
   -5    4    2     -3.96      0.00
   -5    4    1      4.28      0.00
    5    4    0     -3.48      0.00
    5    4    1     -3.92      0.00
    5    4    2      1.65      0.00
    5    4    3      0.71      0.00
    5    4    4      0.03      0.00
    5    4    5      1.38      0.00
    5    4    6     -0.29      0.00
    5    4    7     -0.91      0.00
    5    4    8     -0.09      0.00
    5    4    9     -0.15      0.00
    5    4   10     -0.03      0.00
    5    4   11      0.39      0.00
    5    4   12     -0.21      0.00
    5    4   13     -0.08      0.00
    5    4   14      0.21      0.00
    5    4   15     -0.55      0.00
    5    4   16     -0.19      0.00
    5    4   17      0.24      0.00
    5    4   18      0.08      0.00
    5    4   19     -0.01      0.00
    5    4   20      0.11      0.00
   -5    5   23     -0.21      0.00
   -5    5   22      0.11      0.00
   -5    5   21      0.15      0.00
   -5    5   20     -0.44      0.00
   -5    5   19     -0.07      0.00
   -5    5   18     -0.16      0.00
   -5    5   17      0.08      0.00
   -5    5   16      0.59      0.00
   -5    5   15     -0.28      0.00
   -5    5   14     -0.03      0.00
   -5    5   13      0.49      0.00
   -5    5   12      0.14      0.00
   -5    5   11      0.00      0.00
   -5    5   10      0.43      0.00
   -5    5    9     -0.08      0.00
   -5    5    8     -0.86      0.00
   -5    5    7      0.19      0.00
   -5    5    6     -0.65      0.00
   -5    5    5     -0.68      0.00
   -5    5    4      1.48      0.00
   -5    5    3      0.87      0.00
   -5    5    2     -2.15      0.00
   -5    5    1     -0.65      0.00
    5    5    0      1.65      0.00
    5    5    1     -0.42      0.00
    5    5    2     -0.37      0.00
    5    5    3      0.13      0.00
    5    5    4     -0.08      0.00
    5    5    5     -0.51      0.00
    5    5    6      0.39      0.00
    5    5    7      0.56      0.00
    5    5    8      0.02      0.00
    5    5    9     -0.01      0.00
    5    5   10     -0.44      0.00
    5    5   11      0.09      0.00
    5    5   12      0.40      0.00
    5    5   13     -0.25      0.00
    5    5   14      0.07      0.00
    5    5   15     -0.02      0.00
    5    5   16     -0.20      0.00
    5    5   17      0.15      0.00
    5    5   18     -0.16      0.00
    5    5   19     -0.48      0.00
   -5    6   22      0.21      0.00
   -5    6   21     -0.13      0.00
   -5    6   20      0.03      0.00
   -5    6   19     -0.11      0.00
   -5    6   18     -0.19      0.00
   -5    6   17      0.02      0.00
   -5    6   16     -0.04      0.00
   -5    6   15      0.44      0.00
   -5    6   14     -0.15      0.00
   -5    6   13     -0.23      0.00
   -5    6   12      0.15      0.00
   -5    6   11     -0.33      0.00
   -5    6   10     -0.03      0.00
   -5    6    9      0.90      0.00
   -5    6    8     -0.12      0.00
   -5    6    7     -0.50      0.00
   -5    6    6     -0.32      0.00
   -5    6    5     -0.47      0.00
   -5    6    4      0.28      0.00
   -5    6    3      0.90      0.00
   -5    6    2      0.24      0.00
   -5    6    1     -0.27      0.00
    5    6    0      0.15      0.00
    5    6    1     -0.06      0.00
    5    6    2     -0.43      0.00
    5    6    3     -0.13      0.00
    5    6    4      0.36      0.00
    5    6    5      0.35      0.00
    5    6    6     -0.16      0.00
    5    6    7     -0.17      0.00
    5    6    8     -0.26      0.00
    5    6    9      0.07      0.00
    5    6   10      0.34      0.00
    5    6   11     -0.05      0.00
    5    6   12     -0.20      0.00
    5    6   13      0.09      0.00
    5    6   14      0.34      0.00
    5    6   15      0.03      0.00
    5    6   16     -0.30      0.00
    5    6   17      0.02      0.00
   -5    7   20     -0.17      0.00
   -5    7   19      0.21      0.00
   -5    7   18     -0.05      0.00
   -5    7   17      0.09      0.00
   -5    7   16      0.31      0.00
   -5    7   15     -0.11      0.00
   -5    7   14     -0.04      0.00
   -5    7   13     -0.38      0.00
   -5    7   12     -0.12      0.00
   -5    7   11      0.29      0.00
   -5    7   10      0.10      0.00
   -5    7    9      0.15      0.00
   -5    7    8      0.01      0.00
   -5    7    7     -0.22      0.00
   -5    7    6      0.55      0.00
   -5    7    5      0.08      0.00
   -5    7    4     -0.58      0.00
   -5    7    3      0.39      0.00
   -5    7    2      0.13      0.00
   -5    7    1     -0.93      0.00
    5    7    0      0.18      0.00
    5    7    1     -0.68      0.00
    5    7    2      0.11      0.00
    5    7    3      0.38      0.00
    5    7    4     -0.33      0.00
    5    7    5      0.01      0.00
    5    7    6      0.04      0.00
    5    7    7      0.11      0.00
    5    7    8      0.20      0.00
    5    7    9     -0.37      0.00
    5    7   10     -0.39      0.00
    5    7   11      0.03      0.00
    5    7   12     -0.23      0.00
    5    7   13     -0.12      0.00
    5    7   14      0.22      0.00
    5    7   15      0.59      0.00
    5    7   16      0.20      0.00
   -5    8   18      0.24      0.00
   -5    8   17      0.18      0.00
   -5    8   16      0.16      0.00
   -5    8   15      0.25      0.00
   -5    8   14      0.17      0.00
   -5    8   13     -0.28      0.00
   -5    8   12      0.02      0.00
   -5    8   11     -0.08      0.00
   -5    8   10     -0.66      0.00
   -5    8    9      0.15      0.00
   -5    8    8      0.86      0.00
   -5    8    7     -0.41      0.00
   -5    8    6     -0.24      0.00
   -5    8    5      0.13      0.00
   -5    8    4     -0.10      0.00
   -5    8    3     -0.18      0.00
   -5    8    2     -0.09      0.00
   -5    8    1      0.12      0.00
    5    8    0      0.31      0.00
    5    8    1      0.18      0.00
    5    8    2     -0.29      0.00
    5    8    3     -0.19      0.00
    5    8    4      0.32      0.00
    5    8    5      0.12      0.00
    5    8    6     -0.28      0.00
    5    8    7      0.01      0.00
    5    8    8      0.13      0.00
    5    8    9     -0.09      0.00
    5    8   10      0.36      0.00
    5    8   11     -0.01      0.00
    5    8   12     -0.36      0.00
    5    8   13     -0.08      0.00
    5    8   14      0.02      0.00
   -5    9   14      0.33      0.00
   -5    9   13     -0.16      0.00
   -5    9   12     -0.25      0.00
   -5    9   11      0.49      0.00
   -5    9   10      0.25      0.00
   -5    9    9     -0.58      0.00
   -5    9    8     -0.11      0.00
   -5    9    7     -0.09      0.00
   -5    9    6     -0.20      0.00
   -5    9    5      0.20      0.00
   -5    9    4     -0.23      0.00
   -5    9    3      0.31      0.00
   -5    9    2      0.38      0.00
   -5    9    1     -0.09      0.00
    5    9    0     -0.29      0.00
    5    9    1     -0.08      0.00
    5    9    2      0.11      0.00
    5    9    3     -0.10      0.00
    5    9    4      0.10      0.00
    5    9    5      0.01      0.00
    5    9    6     -0.04      0.00
    5    9    7      0.02      0.00
    5    9    8     -0.01      0.00
    5    9    9      0.06      0.00
    5    9   10     -0.08      0.00
   -5   10   10     -0.12      0.00
   -5   10    9      0.23      0.00
   -5   10    8      0.15      0.00
   -5   10    7      0.29      0.00
   -5   10    6      0.01      0.00
   -5   10    5     -0.20      0.00
   -5   10    4     -0.27      0.00
   -5   10    3      0.36      0.00
   -5   10    2      0.21      0.00
   -5   10    1     -0.13      0.00
    5   10    0      0.03      0.00
    5   10    1     -0.11      0.00
    5   10    2      0.29      0.00
    5   10    3     -0.27      0.00
    5   10    4     -0.35      0.00
    5   10    5      0.14      0.00
    5   10    6     -0.05      0.00
    5   10    7      0.13      0.00
   -6    0   24     -0.47      0.00
   -6    0   22      0.13      0.00
   -6    0   20     -0.46      0.00
   -6    0   18      0.59      0.00
   -6    0   16     -1.28      0.00
   -6    0   14      1.20      0.00
   -6    0   12     -0.10      0.00
   -6    0   10      1.05      0.00
   -6    0    8     -3.03      0.00
   -6    0    6      2.47      0.00
   -6    0    4      6.42      0.00
   -6    0    2    -13.79      0.00
    6    0    0      8.64      0.00
    6    0    2     -0.02      0.00
    6    0    4     -2.18      0.00
    6    0    6      0.13      0.00
    6    0    8      1.00      0.00
    6    0   10     -0.32      0.00
    6    0   12     -0.77      0.00
    6    0   14      1.03      0.00
    6    0   16     -0.66      0.00
    6    0   18     -0.22      0.00
    6    0   20      0.01      0.00
   -6    1   25      0.03      0.00
   -6    1   24      0.25      0.00
   -6    1   23     -0.08      0.00
   -6    1   22     -0.60      0.00
   -6    1   21      0.49      0.00
   -6    1   20      0.08      0.00
   -6    1   19     -0.19      0.00
   -6    1   18      0.23      0.00
   -6    1   17     -0.05      0.00
   -6    1   16      0.31      0.00
   -6    1   15     -0.02      0.00
   -6    1   14      0.02      0.00
   -6    1   13      0.09      0.00
   -6    1   12     -0.02      0.00
   -6    1   11      0.09      0.00
   -6    1   10     -0.43      0.00
   -6    1    9     -0.97      0.00
   -6    1    8     -0.02      0.00
   -6    1    7      0.98      0.00
   -6    1    6      0.58      0.00
   -6    1    5      3.08      0.00
   -6    1    4     -1.21      0.00
   -6    1    3     -7.98      0.00
   -6    1    2     -0.07      0.00
   -6    1    1      5.38      0.00
    6    1    0     -1.56      0.00
    6    1    1      0.19      0.00
    6    1    2      0.99      0.00
    6    1    3     -2.17      0.00
    6    1    4      0.80      0.00
    6    1    5      1.17      0.00
    6    1    6     -0.38      0.00
    6    1    7      0.30      0.00
    6    1    8     -0.21      0.00
    6    1    9     -0.22      0.00
    6    1   10      0.41      0.00
    6    1   11     -0.13      0.00
    6    1   12     -0.27      0.00
    6    1   13     -0.01      0.00
    6    1   14     -0.01      0.00
    6    1   15      0.08      0.00
    6    1   16      0.35      0.00
    6    1   17      0.29      0.00
    6    1   18     -0.38      0.00
    6    1   19     -0.52      0.00
    6    1   20      0.11      0.00
   -6    2   25     -0.14      0.00
   -6    2   24     -0.07      0.00
   -6    2   23      0.46      0.00
   -6    2   22      0.13      0.00
   -6    2   21     -0.05      0.00
   -6    2   20     -0.09      0.00
   -6    2   19     -0.17      0.00
   -6    2   18      0.46      0.00
   -6    2   17      0.04      0.00
   -6    2   16     -0.85      0.00
   -6    2   15     -0.74      0.00
   -6    2   14      0.25      0.00
   -6    2   13      0.29      0.00
   -6    2   12      0.04      0.00
   -6    2   11     -0.32      0.00
   -6    2   10      1.22      0.00
   -6    2    9      1.92      0.00
   -6    2    8     -1.44      0.00
   -6    2    7     -3.40      0.00
   -6    2    6     -3.43      0.00
   -6    2    5      5.81      0.00
   -6    2    4     12.43      0.00
   -6    2    3    -10.35      0.00
   -6    2    2    -16.07      0.00
   -6    2    1     10.72      0.00
    6    2    0      9.83      0.00
    6    2    1      4.25      0.00
    6    2    2     -2.22      0.00
    6    2    3      1.28      0.00
    6    2    4     -0.88      0.00
    6    2    5     -2.12      0.00
    6    2    6      0.75      0.00
    6    2    7      0.48      0.00
    6    2    8      0.17      0.00
    6    2    9      0.03      0.00
    6    2   10      0.14      0.00
    6    2   11      0.12      0.00
    6    2   12     -0.57      0.00
    6    2   13     -0.26      0.00
    6    2   14      0.84      0.00
    6    2   15      0.33      0.00
    6    2   16     -0.53      0.00
    6    2   17     -0.18      0.00
    6    2   18     -0.03      0.00
    6    2   19      0.11      0.00
    6    2   20      0.02      0.00
   -6    3   25     -0.21      0.00
   -6    3   24     -0.14      0.00
   -6    3   23     -0.05      0.00
   -6    3   22      0.25      0.00
   -6    3   21     -0.07      0.00
   -6    3   20      0.42      0.00
   -6    3   19      0.33      0.00
   -6    3   18     -0.29      0.00
   -6    3   17     -0.24      0.00
   -6    3   16      0.24      0.00
   -6    3   15     -0.02      0.00
   -6    3   14     -0.27      0.00
   -6    3   13      0.11      0.00
   -6    3   12      0.62      0.00
   -6    3   11     -0.54      0.00
   -6    3   10     -0.18      0.00
   -6    3    9      0.94      0.00
   -6    3    8      0.21      0.00
   -6    3    7      1.38      0.00
   -6    3    6     -2.75      0.00
   -6    3    5     -5.59      0.00
   -6    3    4      8.75      0.00
   -6    3    3      6.38      0.00
   -6    3    2    -12.65      0.00
   -6    3    1     -2.81      0.00
    6    3    0     -8.63      0.00
    6    3    1     -0.35      0.00
    6    3    2      0.92      0.00
    6    3    3      1.54      0.00
    6    3    4      2.33      0.00
    6    3    5     -1.16      0.00
    6    3    6     -1.26      0.00
    6    3    7      0.29      0.00
    6    3    8     -0.35      0.00
    6    3    9      0.48      0.00
    6    3   10      0.57      0.00
    6    3   11     -0.32      0.00
    6    3   12     -0.17      0.00
    6    3   13      0.10      0.00
    6    3   14      0.04      0.00
    6    3   15     -0.39      0.00
    6    3   16     -0.10      0.00
    6    3   17      0.13      0.00
    6    3   18      0.09      0.00
    6    3   19     -0.05      0.00
    6    3   20     -0.14      0.00
   -6    4   24      0.22      0.00
   -6    4   23     -0.15      0.00
   -6    4   22     -0.06      0.00
   -6    4   21     -0.21      0.00
   -6    4   20      0.10      0.00
   -6    4   19      0.41      0.00
   -6    4   18      0.20      0.00
   -6    4   17     -0.13      0.00
   -6    4   16     -0.35      0.00
   -6    4   15      0.25      0.00
   -6    4   14      0.35      0.00
   -6    4   13      0.10      0.00
   -6    4   12     -0.03      0.00
   -6    4   11     -1.16      0.00
   -6    4   10     -0.94      0.00
   -6    4    9      0.83      0.00
   -6    4    8      0.73      0.00
   -6    4    7     -0.52      0.00
   -6    4    6      0.54      0.00
   -6    4    5     -1.03      0.00
   -6    4    4     -0.23      0.00
   -6    4    3      4.85      0.00
   -6    4    2     -2.85      0.00
   -6    4    1     -5.34      0.00
    6    4    0      4.51      0.00
    6    4    1     -2.70      0.00
    6    4    2     -2.24      0.00
    6    4    3     -0.24      0.00
    6    4    4     -0.74      0.00
    6    4    5      1.20      0.00
    6    4    6      0.93      0.00
    6    4    7     -0.03      0.00
    6    4    8     -0.15      0.00
    6    4    9     -0.20      0.00
    6    4   10     -0.04      0.00
    6    4   11      0.16      0.00
    6    4   12      0.24      0.00
    6    4   13     -0.24      0.00
    6    4   14      0.15      0.00
    6    4   15      0.35      0.00
    6    4   16     -0.26      0.00
    6    4   17     -0.20      0.00
    6    4   18     -0.03      0.00
    6    4   19     -0.05      0.00
   -6    5   23      0.01      0.00
   -6    5   22     -0.47      0.00
   -6    5   21      0.26      0.00
   -6    5   20      0.07      0.00
   -6    5   19     -0.02      0.00
   -6    5   18     -0.13      0.00
   -6    5   17     -0.49      0.00
   -6    5   16      0.01      0.00
   -6    5   15      0.13      0.00
   -6    5   14     -0.24      0.00
   -6    5   13      0.13      0.00
   -6    5   12      0.25      0.00
   -6    5   11     -0.02      0.00
   -6    5   10     -0.30      0.00
   -6    5    9      0.56      0.00
   -6    5    8     -0.14      0.00
   -6    5    7     -0.03      0.00
   -6    5    6      0.76      0.00
   -6    5    5     -0.73      0.00
   -6    5    4     -1.22      0.00
   -6    5    3      2.22      0.00
   -6    5    2      1.24      0.00
   -6    5    1     -3.02      0.00
    6    5    0      0.75      0.00
    6    5    1      1.47      0.00
    6    5    2      0.17      0.00
    6    5    3     -0.08      0.00
    6    5    4      0.00      0.00
    6    5    5     -0.73      0.00
    6    5    6     -0.56      0.00
    6    5    7      0.45      0.00
    6    5    8      0.28      0.00
    6    5    9      0.06      0.00
    6    5   10     -0.04      0.00
    6    5   11     -0.30      0.00
    6    5   12      0.27      0.00
    6    5   13      0.05      0.00
    6    5   14     -0.10      0.00
    6    5   15      0.30      0.00
    6    5   16     -0.03      0.00
    6    5   17      0.06      0.00
   -6    6   21     -0.07      0.00
   -6    6   20      0.05      0.00
   -6    6   19      0.31      0.00
   -6    6   18      0.07      0.00
   -6    6   17     -0.16      0.00
   -6    6   16     -0.43      0.00
   -6    6   15      0.12      0.00
   -6    6   14      0.22      0.00
   -6    6   13     -0.23      0.00
   -6    6   12      0.25      0.00
   -6    6   11      0.04      0.00
   -6    6   10     -0.92      0.00
   -6    6    9      0.16      0.00
   -6    6    8      1.03      0.00
   -6    6    7      0.10      0.00
   -6    6    6      0.06      0.00
   -6    6    5     -0.35      0.00
   -6    6    4     -1.04      0.00
   -6    6    3     -0.37      0.00
   -6    6    2      1.04      0.00
   -6    6    1      0.33      0.00
    6    6    0     -0.42      0.00
    6    6    1      0.27      0.00
    6    6    2     -0.06      0.00
    6    6    3     -0.48      0.00
    6    6    4     -0.06      0.00
    6    6    5      0.39      0.00
    6    6    6      0.21      0.00
    6    6    7     -0.14      0.00
    6    6    8     -0.11      0.00
    6    6    9     -0.23      0.00
    6    6   10      0.21      0.00
    6    6   11      0.21      0.00
    6    6   12      0.00      0.00
    6    6   13     -0.21      0.00
    6    6   14     -0.16      0.00
    6    6   15     -0.01      0.00
    6    6   16      0.11      0.00
   -6    7   20      0.12      0.00
   -6    7   19      0.26      0.00
   -6    7   18      0.13      0.00
   -6    7   17     -0.41      0.00
   -6    7   16      0.12      0.00
   -6    7   15     -0.05      0.00
   -6    7   14      0.14      0.00
   -6    7   13      0.00      0.00
   -6    7   12     -0.27      0.00
   -6    7   11     -0.02      0.00
   -6    7   10      0.11      0.00
   -6    7    9     -0.05      0.00
   -6    7    8      0.01      0.00
   -6    7    7     -0.12      0.00
   -6    7    6      0.04      0.00
   -6    7    5      0.57      0.00
   -6    7    4     -0.24      0.00
   -6    7    3     -0.44      0.00
   -6    7    2      0.88      0.00
   -6    7    1      0.10      0.00
    6    7    0      0.64      0.00
    6    7    1      0.22      0.00
    6    7    2     -0.24      0.00
    6    7    3      0.10      0.00
    6    7    4     -0.06      0.00
    6    7    5     -0.22      0.00
    6    7    6      0.08      0.00
    6    7    7      0.05      0.00
    6    7    8      0.11      0.00
    6    7    9      0.14      0.00
    6    7   10     -0.15      0.00
    6    7   11      0.27      0.00
    6    7   12      0.07      0.00
    6    7   13     -0.28      0.00
    6    7   14     -0.48      0.00
    6    7   15     -0.15      0.00
   -6    8   18     -0.25      0.00
   -6    8   17     -0.38      0.00
   -6    8   16      0.09      0.00
   -6    8   15      0.16      0.00
   -6    8   14      0.03      0.00
   -6    8   13      0.26      0.00
   -6    8   12      0.23      0.00
   -6    8   11      0.25      0.00
   -6    8   10     -0.39      0.00
   -6    8    9     -0.66      0.00
   -6    8    8      0.29      0.00
   -6    8    7      0.49      0.00
   -6    8    6     -0.16      0.00
   -6    8    5      0.10      0.00
   -6    8    4      0.29      0.00
   -6    8    3     -0.14      0.00
   -6    8    2     -0.24      0.00
   -6    8    1      0.31      0.00
    6    8    0     -0.37      0.00
    6    8    1      0.40      0.00
    6    8    2      0.30      0.00
    6    8    3     -0.19      0.00
    6    8    4     -0.08      0.00
    6    8    5      0.18      0.00
    6    8    6      0.19      0.00
    6    8    7     -0.11      0.00
    6    8    8     -0.07      0.00
    6    8    9     -0.09      0.00
    6    8   10     -0.17      0.00
    6    8   11      0.27      0.00
    6    8   12      0.15      0.00
    6    8   13      0.20      0.00
   -6    9   13      0.08      0.00
   -6    9   12     -0.27      0.00
   -6    9   11      0.03      0.00
   -6    9   10      0.76      0.00
   -6    9    9      0.17      0.00
   -6    9    8     -0.42      0.00
   -6    9    7     -0.04      0.00
   -6    9    6     -0.31      0.00
   -6    9    5      0.16      0.00
   -6    9    4     -0.06      0.00
   -6    9    3     -0.47      0.00
   -6    9    2      0.07      0.00
   -6    9    1      0.41      0.00
    6    9    0     -0.03      0.00
    6    9    1     -0.41      0.00
    6    9    2      0.06      0.00
    6    9    3      0.19      0.00
    6    9    4     -0.16      0.00
    6    9    5     -0.14      0.00
    6    9    6     -0.01      0.00
    6    9    7      0.13      0.00
    6    9    8     -0.01      0.00
    6    9    9     -0.19      0.00
   -6   10   10     -0.26      0.00
   -6   10    9     -0.07      0.00
   -6   10    8     -0.14      0.00
   -6   10    7     -0.08      0.00
   -6   10    6      0.27      0.00
   -6   10    5      0.31      0.00
   -6   10    4     -0.26      0.00
   -6   10    3     -0.28      0.00
   -6   10    2      0.43      0.00
   -6   10    1      0.32      0.00
    6   10    0     -0.09      0.00
    6   10    1      0.03      0.00
    6   10    2      0.22      0.00
    6   10    3      0.43      0.00
    6   10    4     -0.07      0.00
    6   10    5     -0.11      0.00
   -7    0   25      0.36      0.00
   -7    0   23      0.02      0.00
   -7    0   21      0.12      0.00
   -7    0   19     -0.27      0.00
   -7    0   17      0.76      0.00
   -7    0   15     -1.23      0.00
   -7    0   13      0.39      0.00
   -7    0   11     -0.50      0.00
   -7    0    9      2.66      0.00
   -7    0    7     -3.43      0.00
   -7    0    5     -1.95      0.00
   -7    0    3      9.61      0.00
   -7    0    1     -7.65      0.00
    7    0    1      0.27      0.00
    7    0    3      2.59      0.00
    7    0    5     -0.59      0.00
    7    0    7     -1.19      0.00
    7    0    9      0.68      0.00
    7    0   11      0.47      0.00
    7    0   13     -0.56      0.00
    7    0   15      0.56      0.00
    7    0   17      0.07      0.00
    7    0   19      0.01      0.00
   -7    1   25     -0.01      0.00
   -7    1   24      0.20      0.00
   -7    1   23      0.21      0.00
   -7    1   22     -0.47      0.00
   -7    1   21     -0.16      0.00
   -7    1   20      0.29      0.00
   -7    1   19     -0.33      0.00
   -7    1   18     -0.04      0.00
   -7    1   17     -0.14      0.00
   -7    1   16      0.32      0.00
   -7    1   15      0.29      0.00
   -7    1   14     -0.08      0.00
   -7    1   13      0.22      0.00
   -7    1   12      0.08      0.00
   -7    1   11      0.26      0.00
   -7    1   10     -0.16      0.00
   -7    1    9     -0.42      0.00
   -7    1    8     -0.21      0.00
   -7    1    7      0.11      0.00
   -7    1    6     -0.39      0.00
   -7    1    5      0.02      0.00
   -7    1    4      1.03      0.00
   -7    1    3      1.01      0.00
   -7    1    2      0.90      0.00
   -7    1    1     -2.18      0.00
    7    1    0     -2.27      0.00
    7    1    1     -0.84      0.00
    7    1    2      1.42      0.00
    7    1    3     -1.12      0.00
    7    1    4     -0.65      0.00
    7    1    5      0.91      0.00
    7    1    6      0.04      0.00
    7    1    7      0.07      0.00
    7    1    8      0.06      0.00
    7    1    9     -0.51      0.00
    7    1   10     -0.14      0.00
    7    1   11      0.26      0.00
    7    1   12      0.38      0.00
    7    1   13      0.16      0.00
    7    1   14     -0.52      0.00
    7    1   15     -0.20      0.00
    7    1   16      0.09      0.00
    7    1   17      0.32      0.00
    7    1   18      0.48      0.00
    7    1   19     -0.24      0.00
   -7    2   25     -0.05      0.00
   -7    2   24     -0.61      0.00
   -7    2   23     -0.18      0.00
   -7    2   22      0.41      0.00
   -7    2   21      0.15      0.00
   -7    2   20      0.40      0.00
   -7    2   19     -0.39      0.00
   -7    2   18     -0.16      0.00
   -7    2   17      0.49      0.00
   -7    2   16      0.38      0.00
   -7    2   15     -0.54      0.00
   -7    2   14     -0.38      0.00
   -7    2   13     -0.07      0.00
   -7    2   12     -0.16      0.00
   -7    2   11     -0.27      0.00
   -7    2   10     -0.76      0.00
   -7    2    9      1.03      0.00
   -7    2    8      2.31      0.00
   -7    2    7      0.07      0.00
   -7    2    6     -3.35      0.00
   -7    2    5     -5.67      0.00
   -7    2    4      4.91      0.00
   -7    2    3     10.24      0.00
   -7    2    2     -5.57      0.00
   -7    2    1     -7.90      0.00
    7    2    0     -3.03      0.00
    7    2    1      2.39      0.00
    7    2    2     -0.21      0.00
    7    2    3      0.49      0.00
    7    2    4      1.59      0.00
    7    2    5     -0.49      0.00
    7    2    6     -0.71      0.00
    7    2    7     -0.06      0.00
    7    2    8      0.20      0.00
    7    2    9     -0.39      0.00
    7    2   10     -0.32      0.00
    7    2   11      0.40      0.00
    7    2   12      0.17      0.00
    7    2   13     -0.56      0.00
    7    2   14     -0.15      0.00
    7    2   15      0.61      0.00
    7    2   16      0.05      0.00
    7    2   17     -0.20      0.00
    7    2   18     -0.23      0.00
    7    2   19      0.07      0.00
   -7    3   25     -0.01      0.00
   -7    3   24     -0.23      0.00
   -7    3   23     -0.32      0.00
   -7    3   22      0.06      0.00
   -7    3   21     -0.26      0.00
   -7    3   20     -0.16      0.00
   -7    3   19      0.26      0.00
   -7    3   18      0.11      0.00
   -7    3   17     -0.09      0.00
   -7    3   16      0.23      0.00
   -7    3   15      0.06      0.00
   -7    3   14     -0.24      0.00
   -7    3   13     -0.47      0.00
   -7    3   12      0.24      0.00
   -7    3   11      0.54      0.00
   -7    3   10     -0.99      0.00
   -7    3    9     -0.11      0.00
   -7    3    8      0.49      0.00
   -7    3    7      1.54      0.00
   -7    3    6      3.14      0.00
   -7    3    5     -5.76      0.00
   -7    3    4     -6.27      0.00
   -7    3    3     10.07      0.00
   -7    3    2      5.02      0.00
   -7    3    1     -8.36      0.00
    7    3    0     -1.71      0.00
    7    3    1     -1.89      0.00
    7    3    2     -0.87      0.00
    7    3    3     -1.93      0.00
    7    3    4      1.35      0.00
    7    3    5      1.41      0.00
    7    3    6     -0.53      0.00
    7    3    7     -0.10      0.00
    7    3    8     -0.21      0.00
    7    3    9     -0.36      0.00
    7    3   10      0.41      0.00
    7    3   11      0.18      0.00
    7    3   12     -0.06      0.00
    7    3   13      0.05      0.00
    7    3   14      0.28      0.00
    7    3   15     -0.07      0.00
    7    3   16     -0.17      0.00
    7    3   17     -0.01      0.00
    7    3   18     -0.06      0.00
    7    3   19      0.19      0.00
   -7    4   24     -0.09      0.00
   -7    4   23     -0.05      0.00
   -7    4   22      0.18      0.00
   -7    4   21     -0.12      0.00
   -7    4   20     -0.64      0.00
   -7    4   19      0.04      0.00
   -7    4   18      0.31      0.00
   -7    4   17      0.43      0.00
   -7    4   16      0.07      0.00
   -7    4   15     -0.17      0.00
   -7    4   14      0.16      0.00
   -7    4   13      0.22      0.00
   -7    4   12      0.37      0.00
   -7    4   11      0.61      0.00
   -7    4   10     -0.80      0.00
   -7    4    9     -1.05      0.00
   -7    4    8      0.53      0.00
   -7    4    7     -0.02      0.00
   -7    4    6      0.90      0.00
   -7    4    5      1.20      0.00
   -7    4    4     -5.00      0.00
   -7    4    3      0.43      0.00
   -7    4    2      6.49      0.00
   -7    4    1     -3.13      0.00
    7    4    0      3.77      0.00
    7    4    1      2.82      0.00
    7    4    2     -0.31      0.00
    7    4    3     -0.02      0.00
    7    4    4     -1.58      0.00
    7    4    5     -0.76      0.00
    7    4    6      0.48      0.00
    7    4    7      0.05      0.00
    7    4    8      0.32      0.00
    7    4    9     -0.06      0.00
    7    4   10     -0.23      0.00
    7    4   11     -0.19      0.00
    7    4   12      0.25      0.00
    7    4   13      0.25      0.00
    7    4   14     -0.42      0.00
    7    4   15      0.13      0.00
    7    4   16      0.30      0.00
    7    4   17      0.08      0.00
    7    4   18     -0.08      0.00
   -7    5   22     -0.11      0.00
   -7    5   21      0.05      0.00
   -7    5   20      0.05      0.00
   -7    5   19     -0.09      0.00
   -7    5   18      0.20      0.00
   -7    5   17     -0.09      0.00
   -7    5   16     -0.25      0.00
   -7    5   15      0.11      0.00
   -7    5   14     -0.04      0.00
   -7    5   13     -0.12      0.00
   -7    5   12     -0.08      0.00
   -7    5   11      0.43      0.00
   -7    5   10     -0.02      0.00
   -7    5    9     -0.17      0.00
   -7    5    8      0.07      0.00
   -7    5    7     -0.94      0.00
   -7    5    6     -0.03      0.00
   -7    5    5      1.89      0.00
   -7    5    4     -1.36      0.00
   -7    5    3     -2.18      0.00
   -7    5    2      3.54      0.00
   -7    5    1      1.42      0.00
    7    5    0     -2.85      0.00
    7    5    1     -0.01      0.00
    7    5    2      0.81      0.00
    7    5    3      0.48      0.00
    7    5    4      0.73      0.00
    7    5    5      0.23      0.00
    7    5    6     -0.72      0.00
    7    5    7     -0.36      0.00
    7    5    8      0.21      0.00
    7    5    9      0.15      0.00
    7    5   10     -0.06      0.00
    7    5   11     -0.24      0.00
    7    5   12     -0.24      0.00
    7    5   13      0.09      0.00
    7    5   14     -0.14      0.00
    7    5   15      0.10      0.00
    7    5   16      0.04      0.00
    7    5   17     -0.32      0.00
   -7    6   21      0.12      0.00
   -7    6   20     -0.32      0.00
   -7    6   19     -0.26      0.00
   -7    6   18      0.28      0.00
   -7    6   17      0.43      0.00
   -7    6   16     -0.07      0.00
   -7    6   15     -0.23      0.00
   -7    6   14      0.19      0.00
   -7    6   13     -0.19      0.00
   -7    6   12     -0.12      0.00
   -7    6   11      0.71      0.00
   -7    6   10     -0.10      0.00
   -7    6    9     -1.21      0.00
   -7    6    8      0.21      0.00
   -7    6    7      0.36      0.00
   -7    6    6      0.06      0.00
   -7    6    5      0.92      0.00
   -7    6    4      0.43      0.00
   -7    6    3     -1.68      0.00
   -7    6    2     -0.59      0.00
   -7    6    1      1.37      0.00
    7    6    0     -0.14      0.00
    7    6    1     -0.41      0.00
    7    6    2      0.41      0.00
    7    6    3     -0.12      0.00
    7    6    4     -0.52      0.00
    7    6    5     -0.16      0.00
    7    6    6      0.37      0.00
    7    6    7      0.07      0.00
    7    6    8      0.04      0.00
    7    6    9     -0.18      0.00
    7    6   10     -0.15      0.00
    7    6   11      0.08      0.00
    7    6   12      0.11      0.00
    7    6   13      0.13      0.00
    7    6   14      0.17      0.00
    7    6   15     -0.23      0.00
    7    6   16     -0.23      0.00
   -7    7   20     -0.27      0.00
   -7    7   19     -0.15      0.00
   -7    7   18      0.42      0.00
   -7    7   17      0.29      0.00
   -7    7   16      0.07      0.00
   -7    7   15     -0.08      0.00
   -7    7   14      0.01      0.00
   -7    7   13      0.14      0.00
   -7    7   12     -0.29      0.00
   -7    7   11     -0.13      0.00
   -7    7   10      0.12      0.00
   -7    7    9      0.07      0.00
   -7    7    8     -0.12      0.00
   -7    7    7     -0.05      0.00
   -7    7    6     -0.27      0.00
   -7    7    5      0.08      0.00
   -7    7    4      0.45      0.00
   -7    7    3     -0.60      0.00
   -7    7    2     -0.45      0.00
   -7    7    1      0.62      0.00
    7    7    0      0.00      0.00
    7    7    1      0.11      0.00
    7    7    2      0.22      0.00
    7    7    3      0.07      0.00
    7    7    4      0.24      0.00
    7    7    5     -0.12      0.00
    7    7    6     -0.31      0.00
    7    7    7      0.09      0.00
    7    7    8      0.11      0.00
    7    7    9      0.03      0.00
    7    7   10     -0.23      0.00
    7    7   11     -0.05      0.00
    7    7   12      0.29      0.00
    7    7   13      0.08      0.00
   -7    8   17     -0.26      0.00
   -7    8   16     -0.39      0.00
   -7    8   15      0.29      0.00
   -7    8   14     -0.20      0.00
   -7    8   13     -0.13      0.00
   -7    8   12      0.18      0.00
   -7    8   11      0.44      0.00
   -7    8   10      0.12      0.00
   -7    8    9     -0.37      0.00
   -7    8    8     -0.31      0.00
   -7    8    7      0.07      0.00
   -7    8    6      0.13      0.00
   -7    8    5     -0.20      0.00
   -7    8    4      0.28      0.00
   -7    8    3      0.36      0.00
   -7    8    2     -0.37      0.00
   -7    8    1      0.30      0.00
    7    8    0     -0.38      0.00
    7    8    1     -0.39      0.00
    7    8    2      0.07      0.00
    7    8    3     -0.02      0.00
    7    8    4     -0.07      0.00
    7    8    5     -0.05      0.00
    7    8    6      0.01      0.00
    7    8    7      0.10      0.00
    7    8    8      0.11      0.00
    7    8    9      0.38      0.00
    7    8   10     -0.26      0.00
   -7    9   13     -0.22      0.00
   -7    9   12     -0.24      0.00
   -7    9   11     -0.42      0.00
   -7    9   10     -0.01      0.00
   -7    9    9      0.68      0.00
   -7    9    8      0.21      0.00
   -7    9    7      0.00      0.00
   -7    9    6     -0.07      0.00
   -7    9    5     -0.17      0.00
   -7    9    4      0.26      0.00
   -7    9    3      0.00      0.00
   -7    9    2     -0.38      0.00
   -7    9    1     -0.17      0.00
    7    9    0      0.43      0.00
    7    9    1     -0.03      0.00
    7    9    2     -0.31      0.00
    7    9    3      0.14      0.00
    7    9    4      0.12      0.00
    7    9    5     -0.04      0.00
    7    9    6     -0.21      0.00
    7    9    7      0.00      0.00
    7    9    8      0.35      0.00
   -7   10    9      0.02      0.00
   -7   10    8      0.12      0.00
   -7   10    7     -0.19      0.00
   -7   10    6     -0.29      0.00
   -7   10    5      0.10      0.00
   -7   10    4      0.20      0.00
   -7   10    3     -0.37      0.00
   -7   10    2     -0.41      0.00
   -7   10    1      0.21      0.00
    7   10    0     -0.40      0.00
    7   10    1     -0.08      0.00
    7   10    2     -0.28      0.00
    7   10    3     -0.04      0.00
   -8    0   24     -0.24      0.00
   -8    0   22      0.25      0.00
   -8    0   20      0.20      0.00
   -8    0   18     -0.48      0.00
   -8    0   16      0.86      0.00
   -8    0   14     -0.65      0.00
   -8    0   12      0.10      0.00
   -8    0   10     -1.53      0.00
   -8    0    8      3.42      0.00
   -8    0    6     -1.33      0.00
   -8    0    4     -3.78      0.00
   -8    0    2      4.39      0.00
    8    0    0     -0.22      0.00
    8    0    2     -2.20      0.00
    8    0    4      1.02      0.00
    8    0    6      1.07      0.00
    8    0    8     -1.06      0.00
    8    0   10     -0.03      0.00
    8    0   12     -0.14      0.00
    8    0   14      0.04      0.00
    8    0   16     -0.04      0.00
    8    0   18      0.11      0.00
   -8    1   25     -0.22      0.00
   -8    1   24      0.31      0.00
   -8    1   23      0.36      0.00
   -8    1   22      0.09      0.00
   -8    1   21     -0.26      0.00
   -8    1   20      0.14      0.00
   -8    1   19     -0.14      0.00
   -8    1   18      0.01      0.00
   -8    1   17     -0.26      0.00
   -8    1   16     -0.21      0.00
   -8    1   15      0.31      0.00
   -8    1   14     -0.19      0.00
   -8    1   13     -0.03      0.00
   -8    1   12      0.28      0.00
   -8    1   11      0.43      0.00
   -8    1   10      0.37      0.00
   -8    1    9     -0.57      0.00
   -8    1    8     -0.31      0.00
   -8    1    7      0.52      0.00
   -8    1    6      0.30      0.00
   -8    1    5      0.27      0.00
   -8    1    4     -0.50      0.00
   -8    1    3     -2.93      0.00
   -8    1    2      1.38      0.00
   -8    1    1      3.63      0.00
    8    1    0      0.76      0.00
    8    1    1     -1.22      0.00
    8    1    2      1.06      0.00
    8    1    3      0.08      0.00
    8    1    4     -1.21      0.00
    8    1    5     -0.41      0.00
    8    1    6      0.14      0.00
    8    1    7      0.32      0.00
    8    1    8      0.55      0.00
    8    1    9      0.31      0.00
    8    1   10     -0.37      0.00
    8    1   11     -0.54      0.00
    8    1   12     -0.29      0.00
    8    1   13      0.60      0.00
    8    1   14      0.06      0.00
    8    1   15     -0.44      0.00
    8    1   16     -0.08      0.00
    8    1   17     -0.22      0.00
    8    1   18      0.41      0.00
    8    1   19      0.23      0.00
   -8    2   25      0.37      0.00
   -8    2   24      0.24      0.00
   -8    2   23     -0.65      0.00
   -8    2   22     -0.13      0.00
   -8    2   21     -0.24      0.00
   -8    2   20      0.34      0.00
   -8    2   19      0.45      0.00
   -8    2   18     -0.10      0.00
   -8    2   17     -0.16      0.00
   -8    2   16      0.18      0.00
   -8    2   15      0.21      0.00
   -8    2   14     -0.10      0.00
   -8    2   13      0.21      0.00
   -8    2   12     -0.13      0.00
   -8    2   11     -0.11      0.00
   -8    2   10     -0.16      0.00
   -8    2    9     -1.06      0.00
   -8    2    8      0.56      0.00
   -8    2    7      1.87      0.00
   -8    2    6      1.52      0.00
   -8    2    5     -2.02      0.00
   -8    2    4     -4.81      0.00
   -8    2    3      1.84      0.00
   -8    2    2      4.24      0.00
   -8    2    1     -1.10      0.00
    8    2    0     -1.48      0.00
    8    2    1     -0.30      0.00
    8    2    2     -0.30      0.00
    8    2    3     -0.75      0.00
    8    2    4      0.36      0.00
    8    2    5      0.70      0.00
    8    2    6      0.07      0.00
    8    2    7     -0.25      0.00
    8    2    8      0.38      0.00
    8    2    9      0.43      0.00
    8    2   10     -0.24      0.00
    8    2   11     -0.06      0.00
    8    2   12      0.11      0.00
    8    2   13     -0.05      0.00
    8    2   14     -0.40      0.00
    8    2   15      0.12      0.00
    8    2   16      0.17      0.00
    8    2   17      0.05      0.00
    8    2   18     -0.06      0.00
   -8    3   25      0.23      0.00
   -8    3   24      0.39      0.00
   -8    3   23     -0.04      0.00
   -8    3   22     -0.04      0.00
   -8    3   21      0.05      0.00
   -8    3   20     -0.23      0.00
   -8    3   19     -0.14      0.00
   -8    3   18     -0.01      0.00
   -8    3   17     -0.13      0.00
   -8    3   16     -0.09      0.00
   -8    3   15      0.46      0.00
   -8    3   14      0.08      0.00
   -8    3   13     -0.32      0.00
   -8    3   12     -0.60      0.00
   -8    3   11      0.52      0.00
   -8    3   10      0.18      0.00
   -8    3    9     -0.81      0.00
   -8    3    8     -0.66      0.00
   -8    3    7     -0.94      0.00
   -8    3    6      2.88      0.00
   -8    3    5      4.23      0.00
   -8    3    4     -6.33      0.00
   -8    3    3     -4.86      0.00
   -8    3    2      6.70      0.00
   -8    3    1      2.78      0.00
    8    3    0      2.43      0.00
    8    3    1     -0.10      0.00
    8    3    2      1.20      0.00
    8    3    3     -1.20      0.00
    8    3    4     -1.18      0.00
    8    3    5      0.54      0.00
    8    3    6      0.28      0.00
    8    3    7      0.05      0.00
    8    3    8     -0.01      0.00
    8    3    9     -0.34      0.00
    8    3   10     -0.10      0.00
    8    3   11      0.13      0.00
    8    3   12      0.03      0.00
    8    3   13     -0.09      0.00
    8    3   14      0.12      0.00
    8    3   15      0.09      0.00
    8    3   16     -0.06      0.00
    8    3   17      0.12      0.00
    8    3   18      0.00      0.00
   -8    4   24      0.19      0.00
   -8    4   23     -0.06      0.00
   -8    4   22      0.04      0.00
   -8    4   21      0.36      0.00
   -8    4   20     -0.37      0.00
   -8    4   19     -0.45      0.00
   -8    4   18     -0.29      0.00
   -8    4   17     -0.09      0.00
   -8    4   16      0.27      0.00
   -8    4   15      0.06      0.00
   -8    4   14     -0.23      0.00
   -8    4   13      0.18      0.00
   -8    4   12     -0.11      0.00
   -8    4   11      0.34      0.00
   -8    4   10      0.84      0.00
   -8    4    9     -0.66      0.00
   -8    4    8     -0.54      0.00
   -8    4    7     -0.14      0.00
   -8    4    6     -0.83      0.00
   -8    4    5      3.92      0.00
   -8    4    4      1.21      0.00
   -8    4    3     -6.59      0.00
   -8    4    2      0.75      0.00
   -8    4    1      4.53      0.00
    8    4    0     -2.01      0.00
    8    4    1      1.11      0.00
    8    4    2      0.55      0.00
    8    4    3      1.24      0.00
    8    4    4      0.52      0.00
    8    4    5     -0.78      0.00
    8    4    6      0.08      0.00
    8    4    7     -0.25      0.00
    8    4    8     -0.10      0.00
    8    4    9      0.24      0.00
    8    4   10      0.14      0.00
    8    4   11     -0.27      0.00
    8    4   12     -0.38      0.00
    8    4   13      0.42      0.00
    8    4   14      0.01      0.00
    8    4   16     -0.07      0.00
    8    4   17     -0.03      0.00
   -8    5   22     -0.07      0.00
   -8    5   21     -0.01      0.00
   -8    5   20      0.45      0.00
   -8    5   19      0.04      0.00
   -8    5   18      0.01      0.00
   -8    5   17     -0.02      0.00
   -8    5   16     -0.27      0.00
   -8    5   15     -0.09      0.00
   -8    5   14      0.04      0.00
   -8    5   13      0.13      0.00
   -8    5   12     -0.09      0.00
   -8    5   11     -0.30      0.00
   -8    5   10      0.41      0.00
   -8    5    9      0.29      0.00
   -8    5    8      0.61      0.00
   -8    5    7      0.18      0.00
   -8    5    6     -2.26      0.00
   -8    5    5      0.26      0.00
   -8    5    4      3.21      0.00
   -8    5    3     -2.74      0.00
   -8    5    2     -2.29      0.00
   -8    5    1      3.54      0.00
    8    5    0     -0.44      0.00
    8    5    1     -1.87      0.00
    8    5    2     -0.68      0.00
    8    5    3     -0.29      0.00
    8    5    4      0.18      0.00
    8    5    5      0.87      0.00
    8    5    6      0.21      0.00
    8    5    7     -0.19      0.00
    8    5    8     -0.17      0.00
    8    5    9      0.27      0.00
    8    5   10      0.22      0.00
    8    5   11      0.17      0.00
    8    5   12     -0.09      0.00
    8    5   13     -0.15      0.00
    8    5   14     -0.19      0.00
    8    5   15     -0.05      0.00
    8    5   16      0.21      0.00
   -8    6   21      0.29      0.00
   -8    6   20      0.38      0.00
   -8    6   19     -0.19      0.00
   -8    6   18     -0.27      0.00
   -8    6   17      0.15      0.00
   -8    6   16      0.08      0.00
   -8    6   15     -0.18      0.00
   -8    6   14      0.04      0.00
   -8    6   13      0.09      0.00
   -8    6   12     -0.34      0.00
   -8    6   11      0.02      0.00
   -8    6   10      0.99      0.00
   -8    6    9     -0.23      0.00
   -8    6    8     -0.58      0.00
   -8    6    7      0.36      0.00
   -8    6    6     -0.74      0.00
   -8    6    5     -0.78      0.00
   -8    6    4      2.03      0.00
   -8    6    3      0.97      0.00
   -8    6    2     -2.29      0.00
   -8    6    1     -0.16      0.00
    8    6    0      1.33      0.00
    8    6    1     -0.13      0.00
    8    6    2     -0.15      0.00
    8    6    3      0.53      0.00
    8    6    4     -0.01      0.00
    8    6    5     -0.46      0.00
    8    6    6     -0.05      0.00
    8    6    7      0.10      0.00
    8    6    8      0.01      0.00
    8    6    9      0.08      0.00
    8    6   10     -0.16      0.00
    8    6   11     -0.06      0.00
    8    6   12      0.09      0.00
    8    6   13      0.02      0.00
    8    6   14      0.19      0.00
   -8    7   19     -0.23      0.00
   -8    7   18     -0.65      0.00
   -8    7   17      0.03      0.00
   -8    7   16      0.25      0.00
   -8    7   15     -0.03      0.00
   -8    7   14     -0.05      0.00
   -8    7   13      0.47      0.00
   -8    7   12      0.02      0.00
   -8    7   11     -0.36      0.00
   -8    7   10      0.05      0.00
   -8    7    9      0.21      0.00
   -8    7    8     -0.11      0.00
   -8    7    7      0.06      0.00
   -8    7    6      0.09      0.00
   -8    7    5     -0.43      0.00
   -8    7    4      0.28      0.00
   -8    7    3      0.69      0.00
   -8    7    2     -0.58      0.00
   -8    7    1     -0.50      0.00
    8    7    0     -0.15      0.00
    8    7    1     -0.21      0.00
    8    7    2     -0.08      0.00
    8    7    3     -0.01      0.00
    8    7    4      0.08      0.00
    8    7    5      0.38      0.00
    8    7    6     -0.03      0.00
    8    7    7     -0.20      0.00
    8    7    8      0.03      0.00
    8    7    9      0.12      0.00
    8    7   10      0.07      0.00
    8    7   11     -0.25      0.00
   -8    8   17      0.16      0.00
   -8    8   16     -0.45      0.00
   -8    8   15      0.00      0.00
   -8    8   14      0.04      0.00
   -8    8   13     -0.15      0.00
   -8    8   12     -0.07      0.00
   -8    8   11      0.19      0.00
   -8    8   10      0.48      0.00
   -8    8    9     -0.14      0.00
   -8    8    8     -0.17      0.00
   -8    8    7     -0.16      0.00
   -8    8    6      0.05      0.00
   -8    8    5     -0.19      0.00
   -8    8    4     -0.24      0.00
   -8    8    3      0.50      0.00
   -8    8    2     -0.10      0.00
   -8    8    1     -0.35      0.00
    8    8    0      0.28      0.00
    8    8    1     -0.02      0.00
    8    8    2      0.08      0.00
    8    8    3      0.01      0.00
    8    8    4     -0.14      0.00
    8    8    5     -0.04      0.00
    8    8    6      0.00      0.00
    8    8    7     -0.28      0.00
    8    8    8     -0.44      0.00
    8    8    9      0.44      0.00
   -8    9   12     -0.13      0.00
   -8    9   11     -0.03      0.00
   -8    9   10     -0.46      0.00
   -8    9    9     -0.15      0.00
   -8    9    8      0.32      0.00
   -8    9    7     -0.02      0.00
   -8    9    6      0.07      0.00
   -8    9    5      0.00      0.00
   -8    9    4     -0.05      0.00
   -8    9    3      0.27      0.00
   -8    9    2      0.23      0.00
   -8    9    1     -0.22      0.00
    8    9    0      0.05      0.00
    8    9    1      0.16      0.00
    8    9    2     -0.05      0.00
    8    9    3      0.05      0.00
    8    9    4      0.10      0.00
    8    9    5      0.07      0.00
    8    9    6      0.01      0.00
   -8   10    7      0.25      0.00
   -8   10    6      0.02      0.00
   -8   10    5     -0.07      0.00
   -8   10    4      0.20      0.00
   -9    0   25      0.33      0.00
   -9    0   23     -0.54      0.00
   -9    0   21     -0.22      0.00
   -9    0   19      0.53      0.00
   -9    0   17     -0.50      0.00
   -9    0   15      0.42      0.00
   -9    0   13     -0.12      0.00
   -9    0   11      0.29      0.00
   -9    0    9     -2.33      0.00
   -9    0    7      2.22      0.00
   -9    0    5      0.38      0.00
   -9    0    3     -1.34      0.00
   -9    0    1     -0.20      0.00
    9    0    1      1.39      0.00
    9    0    3     -1.16      0.00
    9    0    5     -0.42      0.00
    9    0    7      1.12      0.00
    9    0    9     -0.30      0.00
    9    0   11      0.43      0.00
    9    0   13     -0.61      0.00
    9    0   15      0.13      0.00
    9    0   17     -0.27      0.00
   -9    1   25     -0.51      0.00
   -9    1   24     -0.17      0.00
   -9    1   23      0.24      0.00
   -9    1   22      0.15      0.00
   -9    1   21      0.04      0.00
   -9    1   20      0.17      0.00
   -9    1   19     -0.10      0.00
   -9    1   18      0.01      0.00
   -9    1   17     -0.01      0.00
   -9    1   16     -0.33      0.00
   -9    1   15      0.22      0.00
   -9    1   14      0.09      0.00
   -9    1   13     -0.48      0.00
   -9    1   12     -0.23      0.00
   -9    1   11      0.02      0.00
   -9    1   10      0.75      0.00
   -9    1    9      0.25      0.00
   -9    1    8     -1.00      0.00
   -9    1    7     -0.24      0.00
   -9    1    6      0.47      0.00
   -9    1    5      0.07      0.00
   -9    1    4      1.81      0.00
   -9    1    3     -0.14      0.00
   -9    1    2     -3.33      0.00
   -9    1    1      0.46      0.00
    9    1    0      1.38      0.00
    9    1    1     -0.54      0.00
    9    1    2      0.39      0.00
    9    1    3      1.08      0.00
    9    1    4      0.24      0.00
    9    1    5     -0.25      0.00
    9    1    6     -0.69      0.00
    9    1    7     -0.54      0.00
    9    1    8     -0.22      0.00
    9    1    9      0.52      0.00
    9    1   10      0.51      0.00
    9    1   11      0.30      0.00
    9    1   12     -0.29      0.00
    9    1   13     -0.18      0.00
    9    1   14      0.43      0.00
    9    1   15     -0.17      0.00
    9    1   16      0.05      0.00
    9    1   17     -0.31      0.00
    9    1   18     -0.21      0.00
   -9    2   25     -0.19      0.00
   -9    2   24      0.51      0.00
   -9    2   23      0.11      0.00
   -9    2   22     -0.18      0.00
   -9    2   21     -0.25      0.00
   -9    2   20     -0.50      0.00
   -9    2   19      0.16      0.00
   -9    2   18      0.28      0.00
   -9    2   17      0.29      0.00
   -9    2   16     -0.08      0.00
   -9    2   15     -0.01      0.00
   -9    2   14     -0.11      0.00
   -9    2   13      0.25      0.00
   -9    2   12      0.39      0.00
   -9    2   11     -0.23      0.00
   -9    2   10      0.02      0.00
   -9    2    9     -0.22      0.00
   -9    2    8     -0.85      0.00
   -9    2    7      0.11      0.00
   -9    2    6      1.02      0.00
   -9    2    5      1.59      0.00
   -9    2    4     -0.44      0.00
   -9    2    3     -1.21      0.00
   -9    2    2     -0.35      0.00
   -9    2    1     -0.07      0.00
    9    2    0     -0.07      0.00
    9    2    1      0.34      0.00
    9    2    2      0.09      0.00
    9    2    3     -0.30      0.00
    9    2    4     -0.45      0.00
    9    2    5      0.02      0.00
    9    2    6      0.12      0.00
    9    2    7     -0.22      0.00
    9    2    8     -0.36      0.00
    9    2    9      0.11      0.00
    9    2   10      0.12      0.00
    9    2   11      0.24      0.00
    9    2   12      0.11      0.00
    9    2   13      0.07      0.00
    9    2   14     -0.04      0.00
    9    2   15      0.01      0.00
    9    2   16      0.16      0.00
    9    2   17     -0.06      0.00
   -9    3   24     -0.04      0.00
   -9    3   23      0.29      0.00
   -9    3   22     -0.14      0.00
   -9    3   21      0.23      0.00
   -9    3   20      0.28      0.00
   -9    3   19     -0.04      0.00
   -9    3   18     -0.18      0.00
   -9    3   17      0.26      0.00
   -9    3   16     -0.41      0.00
   -9    3   15      0.02      0.00
   -9    3   14      0.55      0.00
   -9    3   13      0.33      0.00
   -9    3   12     -0.33      0.00
   -9    3   11     -0.35      0.00
   -9    3   10      0.29      0.00
   -9    3    9      0.29      0.00
   -9    3    8      0.14      0.00
   -9    3    7     -1.23      0.00
   -9    3    6     -2.13      0.00
   -9    3    5      3.05      0.00
   -9    3    4      3.13      0.00
   -9    3    3     -4.34      0.00
   -9    3    2     -2.13      0.00
   -9    3    1      2.39      0.00
    9    3    0      0.58      0.00
    9    3    1     -0.38      0.00
    9    3    2      0.83      0.00
    9    3    3      0.82      0.00
    9    3    4     -0.55      0.00
    9    3    5     -0.21      0.00
    9    3    6     -0.04      0.00
    9    3    7      0.19      0.00
    9    3    8      0.28      0.00
    9    3    9     -0.05      0.00
    9    3   10     -0.27      0.00
    9    3   11     -0.15      0.00
    9    3   12     -0.06      0.00
    9    3   13     -0.03      0.00
    9    3   14      0.07      0.00
    9    3   15     -0.10      0.00
    9    3   16     -0.07      0.00
    9    3   17      0.06      0.00
   -9    4   23      0.08      0.00
   -9    4   22      0.12      0.00
   -9    4   21      0.35      0.00
   -9    4   20      0.23      0.00
   -9    4   19     -0.05      0.00
   -9    4   18     -0.14      0.00
   -9    4   17     -0.26      0.00
   -9    4   16     -0.14      0.00
   -9    4   15      0.07      0.00
   -9    4   14     -0.13      0.00
   -9    4   13     -0.06      0.00
   -9    4   12      0.12      0.00
   -9    4   11     -0.41      0.00
   -9    4   10      0.44      0.00
   -9    4    9      0.45      0.00
   -9    4    8     -0.49      0.00
   -9    4    7      0.07      0.00
   -9    4    6     -2.00      0.00
   -9    4    5     -1.23      0.00
   -9    4    4      5.34      0.00
   -9    4    3      0.87      0.00
   -9    4    2     -4.73      0.00
   -9    4    1      0.38      0.00
    9    4    0     -1.84      0.00
    9    4    1     -0.37      0.00
    9    4    2     -0.63      0.00
    9    4    3     -0.23      0.00
    9    4    4      0.89      0.00
    9    4    5     -0.13      0.00
    9    4    6      0.09      0.00
    9    4    7      0.20      0.00
    9    4    8     -0.21      0.00
    9    4    9     -0.13      0.00
    9    4   10      0.26      0.00
    9    4   11      0.34      0.00
    9    4   12     -0.34      0.00
    9    4   13     -0.12      0.00
    9    4   14      0.27      0.00
    9    4   15      0.00      0.00
    9    4   16      0.21      0.00
   -9    5   22      0.08      0.00
   -9    5   21     -0.42      0.00
   -9    5   20     -0.02      0.00
   -9    5   19      0.35      0.00
   -9    5   18      0.28      0.00
   -9    5   17      0.14      0.00
   -9    5   16     -0.02      0.00
   -9    5   15     -0.16      0.00
   -9    5   14     -0.23      0.00
   -9    5   13     -0.15      0.00
   -9    5   12      0.44      0.00
   -9    5   11     -0.20      0.00
   -9    5   10     -0.55      0.00
   -9    5    9     -0.09      0.00
   -9    5    8      0.12      0.00
   -9    5    7      1.73      0.00
   -9    5    6      0.26      0.00
   -9    5    5     -3.46      0.00
   -9    5    4      1.37      0.00
   -9    5    3      3.05      0.00
   -9    5    2     -3.00      0.00
   -9    5    1     -1.03      0.00
    9    5    0      2.49      0.00
    9    5    1      0.55      0.00
    9    5    2     -0.49      0.00
    9    5    3     -0.55      0.00
    9    5    4     -0.85      0.00
    9    5    5      0.02      0.00
    9    5    6      0.17      0.00
    9    5    7      0.08      0.00
    9    5    8     -0.12      0.00
    9    5    9     -0.20      0.00
    9    5   10      0.06      0.00
    9    5   11      0.17      0.00
    9    5   12      0.23      0.00
    9    5   13      0.09      0.00
    9    5   14      0.05      0.00
    9    5   15     -0.13      0.00
   -9    6   21     -0.34      0.00
   -9    6   20     -0.11      0.00
   -9    6   19      0.07      0.00
   -9    6   18     -0.04      0.00
   -9    6   17      0.31      0.00
   -9    6   16      0.33      0.00
   -9    6   15      0.02      0.00
   -9    6   14     -0.07      0.00
   -9    6   13     -0.11      0.00
   -9    6   12     -0.09      0.00
   -9    6   11     -0.47      0.00
   -9    6   10      0.03      0.00
   -9    6    9      0.52      0.00
   -9    6    8     -0.35      0.00
   -9    6    7      0.49      0.00
   -9    6    6      1.14      0.00
   -9    6    5     -1.91      0.00
   -9    6    4     -1.52      0.00
   -9    6    3      2.72      0.00
   -9    6    2      0.44      0.00
   -9    6    1     -2.13      0.00
    9    6    0     -0.23      0.00
    9    6    1      0.89      0.00
    9    6    2     -0.23      0.00
    9    6    3      0.08      0.00
    9    6    4      0.43      0.00
    9    6    5     -0.10      0.00
    9    6    6     -0.22      0.00
    9    6    7      0.04      0.00
    9    6    8      0.00      0.00
    9    6    9      0.16      0.00
    9    6   10      0.04      0.00
    9    6   11     -0.30      0.00
    9    6   12     -0.29      0.00
   -9    7   19      0.58      0.00
   -9    7   18     -0.18      0.00
   -9    7   17     -0.44      0.00
   -9    7   16      0.28      0.00
   -9    7   15      0.13      0.00
   -9    7   14     -0.35      0.00
   -9    7   13     -0.04      0.00
   -9    7   12      0.40      0.00
   -9    7   11     -0.19      0.00
   -9    7   10     -0.33      0.00
   -9    7    9      0.30      0.00
   -9    7    8      0.10      0.00
   -9    7    7     -0.25      0.00
   -9    7    6      0.44      0.00
   -9    7    5      0.02      0.00
   -9    7    4     -0.96      0.00
   -9    7    3      0.46      0.00
   -9    7    2      0.99      0.00
   -9    7    1     -0.41      0.00
    9    7    0     -0.13      0.00
    9    7    1     -0.08      0.00
    9    7    2     -0.22      0.00
    9    7    3     -0.07      0.00
    9    7    4     -0.20      0.00
    9    7    5     -0.02      0.00
    9    7    6      0.12      0.00
    9    7    7      0.07      0.00
    9    7    8      0.02      0.00
    9    7    9     -0.15      0.00
    9    7   10      0.17      0.00
   -9    8   16      0.04      0.00
   -9    8   15     -0.13      0.00
   -9    8   14     -0.20      0.00
   -9    8   13     -0.30      0.00
   -9    8   12     -0.06      0.00
   -9    8   11     -0.34      0.00
   -9    8   10      0.33      0.00
   -9    8    9      0.37      0.00
   -9    8    8     -0.04      0.00
   -9    8    7     -0.08      0.00
   -9    8    6      0.02      0.00
   -9    8    5      0.19      0.00
   -9    8    4     -0.55      0.00
   -9    8    3     -0.07      0.00
   -9    8    2      0.46      0.00
   -9    8    1     -0.13      0.00
    9    8    0      0.07      0.00
    9    8    1     -0.08      0.00
    9    8    2      0.07      0.00
    9    8    3      0.14      0.00
    9    8    4      0.08      0.00
    9    8    5     -0.03      0.00
    9    8    6      0.24      0.00
    9    8    7      0.30      0.00
    9    8    8     -0.53      0.00
   -9    9   11      0.15      0.00
   -9    9   10      0.04      0.00
   -9    9    9     -0.25      0.00
   -9    9    8      0.23      0.00
   -9    9    7      0.09      0.00
   -9    9    6     -0.19      0.00
   -9    9    5      0.07      0.00
   -9    9    4     -0.29      0.00
   -9    9    3     -0.25      0.00
   -9    9    2      0.17      0.00
   -9    9    1      0.11      0.00
    9    9    0      0.14      0.00
    9    9    1     -0.01      0.00
    9    9    2     -0.22      0.00
    9    9    3     -0.17      0.00
    9    9    4      0.11      0.00
    9    9    5      0.01      0.00
  -10    0   24      0.56      0.00
  -10    0   22      0.13      0.00
  -10    0   20     -0.54      0.00
  -10    0   18      0.27      0.00
  -10    0   16     -0.02      0.00
  -10    0   14      0.26      0.00
  -10    0   12      0.19      0.00
  -10    0   10      0.74      0.00
  -10    0    8     -1.71      0.00
  -10    0    6      0.55      0.00
  -10    0    4     -0.05      0.00
  -10    0    2      0.73      0.00
   10    0    0     -0.91      0.00
   10    0    2      0.75      0.00
   10    0    4     -0.13      0.00
   10    0    6     -0.76      0.00
   10    0    8      0.41      0.00
   10    0   10     -0.25      0.00
   10    0   12      0.71      0.00
   10    0   14     -0.18      0.00
   10    0   16      0.15      0.00
  -10    1   24     -0.53      0.00
  -10    1   23     -0.03      0.00
  -10    1   22      0.04      0.00
  -10    1   21     -0.02      0.00
  -10    1   20      0.25      0.00
  -10    1   19      0.01      0.00
  -10    1   18     -0.13      0.00
  -10    1   17      0.11      0.00
  -10    1   16     -0.32      0.00
  -10    1   15     -0.09      0.00
  -10    1   14      0.31      0.00
  -10    1   13      0.08      0.00
  -10    1   12     -0.23      0.00
  -10    1   11     -0.49      0.00
  -10    1   10     -0.15      0.00
  -10    1    9      1.11      0.00
  -10    1    8      0.17      0.00
  -10    1    7     -0.94      0.00
  -10    1    6     -0.20      0.00
  -10    1    5     -0.33      0.00
  -10    1    4     -0.36      0.00
  -10    1    3      1.84      0.00
  -10    1    2      0.09      0.00
  -10    1    1     -1.31      0.00
   10    1    0      0.15      0.00
   10    1    1     -0.45      0.00
   10    1    2     -0.64      0.00
   10    1    3      0.33      0.00
   10    1    4      0.18      0.00
   10    1    5      0.66      0.00
   10    1    6      0.52      0.00
   10    1    7     -0.04      0.00
   10    1    8     -0.48      0.00
   10    1    9     -0.49      0.00
   10    1   10     -0.33      0.00
   10    1   11      0.00      0.00
   10    1   12      0.58      0.00
   10    1   13     -0.18      0.00
   10    1   14      0.04      0.00
   10    1   15      0.01      0.00
   10    1   16      0.00      0.00
  -10    2   24     -0.12      0.00
  -10    2   23      0.37      0.00
  -10    2   22      0.21      0.00
  -10    2   21      0.14      0.00
  -10    2   20     -0.42      0.00
  -10    2   19     -0.30      0.00
  -10    2   18     -0.32      0.00
  -10    2   17      0.12      0.00
  -10    2   16      0.27      0.00
  -10    2   15      0.07      0.00
  -10    2   14     -0.32      0.00
  -10    2   13     -0.28      0.00
  -10    2   12      0.37      0.00
  -10    2   11      0.40      0.00
  -10    2   10     -0.02      0.00
  -10    2    9      0.14      0.00
  -10    2    8     -0.41      0.00
  -10    2    7     -0.65      0.00
  -10    2    6     -0.28      0.00
  -10    2    5      0.42      0.00
  -10    2    4      0.08      0.00
  -10    2    3      0.69      0.00
  -10    2    2      1.06      0.00
  -10    2    1     -0.84      0.00
   10    2    0     -0.63      0.00
   10    2    1     -0.07      0.00
   10    2    2      0.17      0.00
   10    2    3      0.11      0.00
   10    2    4     -0.05      0.00
   10    2    5      0.05      0.00
   10    2    6      0.06      0.00
   10    2    7      0.10      0.00
   10    2    8     -0.01      0.00
   10    2    9     -0.23      0.00
   10    2   10     -0.33      0.00
   10    2   11     -0.04      0.00
   10    2   12      0.20      0.00
   10    2   13     -0.15      0.00
   10    2   14     -0.13      0.00
   10    2   15      0.00      0.00
   10    2   16      0.08      0.00
  -10    3   24     -0.39      0.00
  -10    3   23      0.19      0.00
  -10    3   22     -0.14      0.00
  -10    3   21     -0.32      0.00
  -10    3   20      0.24      0.00
  -10    3   19      0.31      0.00
  -10    3   18     -0.39      0.00
  -10    3   17      0.15      0.00
  -10    3   16      0.19      0.00
  -10    3   15     -0.57      0.00
  -10    3   14     -0.04      0.00
  -10    3   13      0.36      0.00
  -10    3   12      0.43      0.00
  -10    3   11      0.03      0.00
  -10    3   10     -0.18      0.00
  -10    3    9     -0.13      0.00
  -10    3    8      0.64      0.00
  -10    3    7      0.88      0.00
  -10    3    6     -1.31      0.00
  -10    3    5     -1.52      0.00
  -10    3    4      2.28      0.00
  -10    3    3      0.69      0.00
  -10    3    2     -1.71      0.00
  -10    3    1     -0.13      0.00
   10    3    0     -0.14      0.00
   10    3    1     -0.46      0.00
   10    3    2     -0.36      0.00
   10    3    3      0.48      0.00
   10    3    4     -0.06      0.00
   10    3    5      0.08      0.00
   10    3    6     -0.04      0.00
   10    3    7     -0.27      0.00
   10    3    8      0.19      0.00
   10    3    9      0.41      0.00
   10    3   10      0.11      0.00
   10    3   11      0.00      0.00
   10    3   12     -0.04      0.00
   10    3   13     -0.21      0.00
   10    3   14      0.20      0.00
   10    3   15      0.03      0.00
   10    3   16     -0.41      0.00
  -10    4   23     -0.23      0.00
  -10    4   22      0.01      0.00
  -10    4   21      0.07      0.00
  -10    4   20      0.14      0.00
  -10    4   19      0.15      0.00
  -10    4   18     -0.02      0.00
  -10    4   17     -0.02      0.00
  -10    4   16      0.18      0.00
  -10    4   15     -0.12      0.00
  -10    4   14     -0.04      0.00
  -10    4   13     -0.15      0.00
  -10    4   12      0.19      0.00
  -10    4   11     -0.13      0.00
  -10    4   10     -0.09      0.00
  -10    4    9      0.56      0.00
  -10    4    8      0.13      0.00
  -10    4    7      0.41      0.00
  -10    4    6      0.48      0.00
  -10    4    5     -3.20      0.00
  -10    4    4     -1.03      0.00
  -10    4    3      4.02      0.00
  -10    4    2      0.66      0.00
  -10    4    1     -2.19      0.00
   10    4    0     -0.37      0.00
   10    4    1      0.03      0.00
   10    4    2      0.17      0.00
   10    4    3     -0.85      0.00
   10    4    4      0.24      0.00
   10    4    5      0.12      0.00
   10    4    6     -0.21      0.00
   10    4    7      0.19      0.00
   10    4    8      0.02      0.00
   10    4    9     -0.23      0.00
   10    4   10     -0.23      0.00
   10    4   11      0.19      0.00
   10    4   12      0.22      0.00
   10    4   13     -0.13      0.00
   10    4   14      0.00      0.00
  -10    5   21     -0.02      0.00
  -10    5   20     -0.43      0.00
  -10    5   19     -0.14      0.00
  -10    5   18      0.31      0.00
  -10    5   17      0.08      0.00
  -10    5   16      0.10      0.00
  -10    5   15      0.24      0.00
  -10    5   14     -0.05      0.00
  -10    5   13     -0.57      0.00
  -10    5   12     -0.02      0.00
  -10    5   11      0.64      0.00
  -10    5   10     -0.08      0.00
  -10    5    9     -0.35      0.00
  -10    5    8     -0.82      0.00
  -10    5    7     -0.16      0.00
  -10    5    6      2.56      0.00
  -10    5    5     -0.43      0.00
  -10    5    4     -3.12      0.00
  -10    5    3      1.80      0.00
  -10    5    2      1.67      0.00
  -10    5    1     -2.12      0.00
   10    5    0     -0.04      0.00
   10    5    1      0.99      0.00
   10    5    2      0.78      0.00
   10    5    3      0.56      0.00
   10    5    4     -0.35      0.00
   10    5    5     -0.30      0.00
   10    5    6      0.05      0.00
   10    5    7     -0.10      0.00
   10    5    8      0.17      0.00
   10    5    9     -0.18      0.00
   10    5   10     -0.23      0.00
   10    5   11     -0.06      0.00
   10    5   12      0.11      0.00
   10    5   13     -0.09      0.00
  -10    6   20     -0.06      0.00
  -10    6   19     -0.39      0.00
  -10    6   18     -0.47      0.00
  -10    6   17     -0.28      0.00
  -10    6   16      0.11      0.00
  -10    6   15      0.23      0.00
  -10    6   14      0.39      0.00
  -10    6   13      0.15      0.00
  -10    6   12     -0.05      0.00
  -10    6   11      0.07      0.00
  -10    6   10     -0.22      0.00
  -10    6    9      0.01      0.00
  -10    6    8     -0.28      0.00
  -10    6    7     -0.98      0.00
  -10    6    6      1.35      0.00
  -10    6    5      1.87      0.00
  -10    6    4     -2.39      0.00
  -10    6    3     -0.95      0.00
  -10    6    2      2.33      0.00
  -10    6    1     -0.31      0.00
   10    6    0     -1.60      0.00
   10    6    1     -0.26      0.00
   10    6    2      0.20      0.00
   10    6    3     -0.14      0.00
   10    6    4      0.41      0.00
   10    6    5      0.25      0.00
   10    6    6      0.00      0.00
   10    6    7     -0.14      0.00
   10    6    8     -0.32      0.00
   10    6    9      0.02      0.00
   10    6   10      0.40      0.00
   10    6   11      0.34      0.00
  -10    7   18      0.38      0.00
  -10    7   17     -0.62      0.00
  -10    7   16     -0.36      0.00
  -10    7   15      0.28      0.00
  -10    7   14      0.32      0.00
  -10    7   13     -0.03      0.00
  -10    7   12      0.13      0.00
  -10    7   11      0.29      0.00
  -10    7   10     -0.31      0.00
  -10    7    9     -0.26      0.00
  -10    7    8      0.23      0.00
  -10    7    7     -0.24      0.00
  -10    7    6     -0.22      0.00
  -10    7    5      1.02      0.00
  -10    7    4     -0.12      0.00
  -10    7    3     -1.28      0.00
  -10    7    2      0.53      0.00
  -10    7    1      0.57      0.00
   10    7    0      0.43      0.00
   10    7    1      0.17      0.00
   10    7    2     -0.10      0.00
   10    7    3     -0.10      0.00
   10    7    4     -0.07      0.00
   10    7    5      0.07      0.00
   10    7    6      0.01      0.00
   10    7    7     -0.16      0.00
   10    7    8      0.14      0.00
   10    7    9     -0.03      0.00
  -10    8   14      0.27      0.00
  -10    8   13     -0.14      0.00
  -10    8   12      0.12      0.00
  -10    8   11     -0.19      0.00
  -10    8   10     -0.40      0.00
  -10    8    9      0.07      0.00
  -10    8    8      0.04      0.00
  -10    8    7      0.15      0.00
  -10    8    6     -0.26      0.00
  -10    8    5      0.31      0.00
  -10    8    4      0.40      0.00
  -10    8    3     -0.57      0.00
  -10    8    2     -0.08      0.00
  -10    8    1      0.27      0.00
   10    8    0     -0.01      0.00
   10    8    1     -0.05      0.00
   10    8    2      0.03      0.00
   10    8    3      0.06      0.00
   10    8    4     -0.06      0.00
   10    8    5     -0.11      0.00
   10    8    6     -0.05      0.00
  -10    9   10      0.02      0.00
  -10    9    9     -0.43      0.00
  -10    9    8      0.05      0.00
  -10    9    7      0.41      0.00
  -10    9    6     -0.17      0.00
  -10    9    5      0.34      0.00
  -10    9    4      0.34      0.00
  -10    9    3     -0.45      0.00
  -10    9    2     -0.16      0.00
  -10    9    1     -0.23      0.00
   10    9    0      0.03      0.00
   10    9    1      0.34      0.00
   10    9    2      0.20      0.00
  -11    0   23      0.10      0.00
  -11    0   21      0.41      0.00
  -11    0   19     -0.07      0.00
  -11    0   17     -0.13      0.00
  -11    0   15     -0.26      0.00
  -11    0   13      0.14      0.00
  -11    0   11      0.32      0.00
  -11    0    9      0.70      0.00
  -11    0    7     -0.68      0.00
  -11    0    5      0.36      0.00
  -11    0    3     -0.80      0.00
  -11    0    1      0.85      0.00
   11    0    1     -0.22      0.00
   11    0    3      0.06      0.00
   11    0    5      0.32      0.00
   11    0    7     -0.40      0.00
   11    0    9      0.09      0.00
   11    0   11     -0.49      0.00
   11    0   13      0.25      0.00
   11    0   15      0.19      0.00
  -11    1   24      0.01      0.00
  -11    1   23     -0.22      0.00
  -11    1   22     -0.16      0.00
  -11    1   21     -0.16      0.00
  -11    1   20      0.19      0.00
  -11    1   19      0.44      0.00
  -11    1   18      0.02      0.00
  -11    1   17      0.18      0.00
  -11    1   16     -0.01      0.00
  -11    1   15     -0.22      0.00
  -11    1   14     -0.18      0.00
  -11    1   13      0.13      0.00
  -11    1   12      0.17      0.00
  -11    1   11      0.12      0.00
  -11    1   10     -0.76      0.00
  -11    1    9     -0.17      0.00
  -11    1    8      0.91      0.00
  -11    1    7      0.34      0.00
  -11    1    6     -0.16      0.00
  -11    1    5      0.14      0.00
  -11    1    4     -0.59      0.00
  -11    1    3     -0.50      0.00
  -11    1    2      0.76      0.00
  -11    1    1      0.23      0.00
   11    1    0      0.27      0.00
   11    1    1      0.34      0.00
   11    1    2     -0.64      0.00
   11    1    3      0.00      0.00
   11    1    4     -0.38      0.00
   11    1    5     -0.51      0.00
   11    1    6      0.31      0.00
   11    1    7      0.30      0.00
   11    1    8      0.46      0.00
   11    1    9      0.42      0.00
   11    1   10      0.02      0.00
   11    1   11     -0.92      0.00
   11    1   12     -0.11      0.00
   11    1   13      0.46      0.00
   11    1   14     -0.08      0.00
   11    1   15      0.06      0.00
  -11    2   24     -0.13      0.00
  -11    2   23     -0.20      0.00
  -11    2   22      0.24      0.00
  -11    2   21      0.45      0.00
  -11    2   20     -0.12      0.00
  -11    2   19      0.06      0.00
  -11    2   18      0.00      0.00
  -11    2   17     -0.42      0.00
  -11    2   16     -0.05      0.00
  -11    2   15      0.36      0.00
  -11    2   14      0.19      0.00
  -11    2   13     -0.54      0.00
  -11    2   12     -0.38      0.00
  -11    2   11      0.18      0.00
  -11    2   10      0.17      0.00
  -11    2    9      0.17      0.00
  -11    2    8      0.32      0.00
  -11    2    7     -0.15      0.00
  -11    2    6     -0.42      0.00
  -11    2    5     -0.01      0.00
  -11    2    4     -0.35      0.00
  -11    2    3     -0.99      0.00
  -11    2    2      1.13      0.00
  -11    2    1      0.82      0.00
   11    2    0      0.43      0.00
   11    2    1     -0.16      0.00
   11    2    2      0.05      0.00
   11    2    3      0.02      0.00
   11    2    4     -0.05      0.00
   11    2    5     -0.01      0.00
   11    2    6      0.14      0.00
   11    2    7     -0.04      0.00
   11    2    8      0.11      0.00
   11    2    9      0.21      0.00
   11    2   10      0.01      0.00
   11    2   11     -0.31      0.00
   11    2   12      0.09      0.00
   11    2   13      0.25      0.00
   11    2   14     -0.28      0.00
   11    2   15     -0.01      0.00
  -11    3   23     -0.08      0.00
  -11    3   22      0.13      0.00
  -11    3   21     -0.26      0.00
  -11    3   20     -0.12      0.00
  -11    3   19      0.40      0.00
  -11    3   18      0.11      0.00
  -11    3   17     -0.42      0.00
  -11    3   16      0.35      0.00
  -11    3   15     -0.06      0.00
  -11    3   14     -0.35      0.00
  -11    3   13     -0.40      0.00
  -11    3   12     -0.05      0.00
  -11    3   11      0.34      0.00
  -11    3   10      0.21      0.00
  -11    3    9     -0.56      0.00
  -11    3    8     -0.31      0.00
  -11    3    7      0.84      0.00
  -11    3    6      0.72      0.00
  -11    3    5     -1.15      0.00
  -11    3    4      0.01      0.00
  -11    3    3      0.92      0.00
  -11    3    2     -0.53      0.00
  -11    3    1     -0.16      0.00
   11    3    0      0.41      0.00
   11    3    1      0.00      0.00
   11    3    2     -0.33      0.00
   11    3    3      0.35      0.00
   11    3    4     -0.17      0.00
   11    3    5     -0.34      0.00
   11    3    6      0.35      0.00
   11    3    7     -0.18      0.00
   11    3    8     -0.43      0.00
   11    3    9      0.11      0.00
   11    3   10      0.21      0.00
   11    3   11      0.09      0.00
   11    3   12      0.16      0.00
   11    3   13     -0.16      0.00
   11    3   14     -0.06      0.00
  -11    4   22     -0.09      0.00
  -11    4   21      0.10      0.00
  -11    4   20      0.00      0.00
  -11    4   19      0.26      0.00
  -11    4   18      0.07      0.00
  -11    4   17     -0.45      0.00
  -11    4   16      0.27      0.00
  -11    4   15      0.14      0.00
  -11    4   14     -0.05      0.00
  -11    4   13     -0.02      0.00
  -11    4   12     -0.02      0.00
  -11    4   11     -0.06      0.00
  -11    4   10     -0.39      0.00
  -11    4    9      0.03      0.00
  -11    4    8      0.27      0.00
  -11    4    7      0.04      0.00
  -11    4    6      1.29      0.00
  -11    4    5      0.52      0.00
  -11    4    4     -2.60      0.00
  -11    4    3     -0.63      0.00
  -11    4    2      1.91      0.00
  -11    4    1      0.79      0.00
   11    4    0      0.36      0.00
   11    4    1     -0.35      0.00
   11    4    2      0.57      0.00
   11    4    3     -0.30      0.00
   11    4    4     -0.20      0.00
   11    4    5      0.25      0.00
   11    4    6     -0.21      0.00
   11    4    7      0.10      0.00
   11    4    8      0.22      0.00
   11    4    9      0.01      0.00
   11    4   10     -0.08      0.00
   11    4   11     -0.17      0.00
   11    4   12     -0.08      0.00
   11    4   13      0.09      0.00
  -11    5   21      0.07      0.00
  -11    5   20     -0.05      0.00
  -11    5   19     -0.43      0.00
  -11    5   18      0.12      0.00
  -11    5   17      0.19      0.00
  -11    5   16     -0.17      0.00
  -11    5   15      0.27      0.00
  -11    5   14      0.49      0.00
  -11    5   13     -0.09      0.00
  -11    5   12     -0.67      0.00
  -11    5   11      0.01      0.00
  -11    5   10      0.31      0.00
  -11    5    9      0.23      0.00
  -11    5    8     -0.02      0.00
  -11    5    7     -1.26      0.00
  -11    5    6      0.07      0.00
  -11    5    5      2.32      0.00
  -11    5    4     -0.75      0.00
  -11    5    3     -1.86      0.00
  -11    5    2      1.11      0.00
  -11    5    1      0.58      0.00
   11    5    0     -0.74      0.00
   11    5    1     -0.64      0.00
   11    5    2     -0.25      0.00
   11    5    3      0.69      0.00
   11    5    4      0.32      0.00
   11    5    5     -0.22      0.00
   11    5    6      0.10      0.00
   11    5    7     -0.09      0.00
   11    5    8      0.18      0.00
   11    5    9      0.22      0.00
   11    5   10     -0.14      0.00
   11    5   11     -0.17      0.00
  -11    6   19      0.20      0.00
  -11    6   18     -0.14      0.00
  -11    6   17     -0.18      0.00
  -11    6   16     -0.29      0.00
  -11    6   15     -0.33      0.00
  -11    6   14     -0.01      0.00
  -11    6   13      0.27      0.00
  -11    6   12     -0.07      0.00
  -11    6   11     -0.08      0.00
  -11    6   10      0.16      0.00
  -11    6    9      0.18      0.00
  -11    6    8      0.46      0.00
  -11    6    7     -0.68      0.00
  -11    6    6     -1.61      0.00
  -11    6    5      1.58      0.00
  -11    6    4      1.34      0.00
  -11    6    3     -1.91      0.00
  -11    6    2     -0.06      0.00
  -11    6    1      1.71      0.00
   11    6    0      0.44      0.00
   11    6    1     -0.65      0.00
   11    6    2     -0.29      0.00
   11    6    3     -0.60      0.00
   11    6    4     -0.04      0.00
   11    6    5      0.09      0.00
   11    6    6      0.20      0.00
   11    6    7      0.63      0.00
   11    6    8     -0.14      0.00
   11    6    9     -0.53      0.00
   11    6   10     -0.17      0.00
  -11    7   17      0.51      0.00
  -11    7   16     -0.41      0.00
  -11    7   15     -0.66      0.00
  -11    7   14     -0.28      0.00
  -11    7   13      0.10      0.00
  -11    7   12     -0.01      0.00
  -11    7   11      0.21      0.00
  -11    7   10      0.20      0.00
  -11    7    9      0.02      0.00
  -11    7    8      0.00      0.00
  -11    7    7      0.13      0.00
  -11    7    6     -0.61      0.00
  -11    7    5     -0.23      0.00
  -11    7    4      1.16      0.00
  -11    7    3     -0.28      0.00
  -11    7    2     -0.84      0.00
  -11    7    1      0.59      0.00
   11    7    0      0.20      0.00
   11    7    1      0.44      0.00
   11    7    2      0.25      0.00
   11    7    3     -0.02      0.00
   11    7    4     -0.35      0.00
   11    7    5     -0.25      0.00
   11    7    6      0.24      0.00
   11    7    7      0.13      0.00
  -11    8   12      0.11      0.00
  -11    8   11      0.32      0.00
  -11    8   10      0.11      0.00
  -11    8    9      0.25      0.00
  -11    8    8     -0.36      0.00
  -11    8    7     -0.02      0.00
  -11    8    6      0.20      0.00
  -11    8    5     -0.70      0.00
  -11    8    4      0.31      0.00
  -11    8    3      0.48      0.00
  -11    8    2     -0.45      0.00
  -11    8    1      0.06      0.00
   11    8    0     -0.19      0.00
   11    8    1     -0.26      0.00
   11    8    2     -0.14      0.00
   11    8    3      0.18      0.00
   11    8    4      0.15      0.00
  -11    9    6     -0.17      0.00
  -12    0   22     -0.16      0.00
  -12    0   20     -0.09      0.00
  -12    0   18      0.11      0.00
  -12    0   16      0.10      0.00
  -12    0   14     -0.38      0.00
  -12    0   12     -0.37      0.00
  -12    0   10      0.22      0.00
  -12    0    8      0.51      0.00
  -12    0    6     -0.52      0.00
  -12    0    4      0.43      0.00
  -12    0    2     -0.64      0.00
   12    0    0      0.02      0.00
   12    0    2      0.25      0.00
   12    0    4     -0.05      0.00
   12    0    6      0.32      0.00
   12    0    8     -0.21      0.00
   12    0   10      0.24      0.00
   12    0   12     -0.26      0.00
  -12    1   23      0.23      0.00
  -12    1   22     -0.11      0.00
  -12    1   21     -0.37      0.00
  -12    1   20     -0.29      0.00
  -12    1   19      0.07      0.00
  -12    1   18      0.11      0.00
  -12    1   17      0.10      0.00
  -12    1   16      0.30      0.00
  -12    1   15      0.34      0.00
  -12    1   14     -0.14      0.00
  -12    1   13     -0.16      0.00
  -12    1   12     -0.05      0.00
  -12    1   11      0.17      0.00
  -12    1   10      0.22      0.00
  -12    1    9     -0.61      0.00
  -12    1    8     -0.19      0.00
  -12    1    7      0.20      0.00
  -12    1    6      0.06      0.00
  -12    1    5      0.13      0.00
  -12    1    4      0.49      0.00
  -12    1    3     -0.19      0.00
  -12    1    2     -0.41      0.00
  -12    1    1     -0.14      0.00
   12    1    0     -0.31      0.00
   12    1    1      0.53      0.00
   12    1    2     -0.08      0.00
   12    1    3      0.16      0.00
   12    1    4      0.45      0.00
   12    1    5     -0.46      0.00
   12    1    6     -0.20      0.00
   12    1    7     -0.27      0.00
   12    1    8     -0.43      0.00
   12    1    9      0.09      0.00
   12    1   10      0.87      0.00
   12    1   11      0.33      0.00
   12    1   12     -0.82      0.00
   12    1   13      0.04      0.00
  -12    2   23     -0.22      0.00
  -12    2   22     -0.15      0.00
  -12    2   21      0.51      0.00
  -12    2   20      0.05      0.00
  -12    2   19     -0.42      0.00
  -12    2   18      0.36      0.00
  -12    2   17      0.07      0.00
  -12    2   16     -0.38      0.00
  -12    2   15     -0.11      0.00
  -12    2   14      0.71      0.00
  -12    2   13      0.29      0.00
  -12    2   12     -0.32      0.00
  -12    2   11     -0.28      0.00
  -12    2   10      0.10      0.00
  -12    2    9     -0.06      0.00
  -12    2    8      0.18      0.00
  -12    2    7      0.21      0.00
  -12    2    6     -0.20      0.00
  -12    2    5      0.03      0.00
  -12    2    4      0.67      0.00
  -12    2    3     -0.72      0.00
  -12    2    2     -0.76      0.00
  -12    2    1      0.53      0.00
   12    2    0      0.23      0.00
   12    2    1     -0.03      0.00
   12    2    2     -0.11      0.00
   12    2    3     -0.13      0.00
   12    2    4      0.17      0.00
   12    2    5     -0.08      0.00
   12    2    6     -0.07      0.00
   12    2    7      0.24      0.00
   12    2    8     -0.07      0.00
   12    2    9     -0.08      0.00
   12    2   10      0.26      0.00
   12    2   11      0.07      0.00
   12    2   12     -0.35      0.00
   12    2   13      0.24      0.00
  -12    3   22     -0.01      0.00
  -12    3   21     -0.19      0.00
  -12    3   20     -0.14      0.00
  -12    3   19     -0.21      0.00
  -12    3   18      0.40      0.00
  -12    3   17     -0.03      0.00
  -12    3   16     -0.05      0.00
  -12    3   15      0.29      0.00
  -12    3   14      0.24      0.00
  -12    3   13     -0.05      0.00
  -12    3   12     -0.59      0.00
  -12    3   11     -0.25      0.00
  -12    3   10      0.75      0.00
  -12    3    9      0.21      0.00
  -12    3    8     -0.94      0.00
  -12    3    7     -0.39      0.00
  -12    3    6      0.67      0.00
  -12    3    5      0.06      0.00
  -12    3    4     -0.40      0.00
  -12    3    3      0.59      0.00
  -12    3    2     -0.08      0.00
  -12    3    1     -0.51      0.00
   12    3    0      0.09      0.00
   12    3    1      0.31      0.00
   12    3    2     -0.35      0.00
   12    3    3      0.13      0.00
   12    3    4      0.48      0.00
   12    3    5     -0.45      0.00
   12    3    6      0.03      0.00
   12    3    7      0.37      0.00
   12    3    8     -0.33      0.00
   12    3    9     -0.28      0.00
   12    3   10     -0.10      0.00
   12    3   11      0.06      0.00
   12    3   12      0.24      0.00
  -12    4   21     -0.09      0.00
  -12    4   20     -0.21      0.00
  -12    4   19     -0.02      0.00
  -12    4   18      0.54      0.00
  -12    4   17     -0.27      0.00
  -12    4   16     -0.25      0.00
  -12    4   15      0.26      0.00
  -12    4   14     -0.16      0.00
  -12    4   13      0.10      0.00
  -12    4   12      0.10      0.00
  -12    4   11      0.11      0.00
  -12    4   10     -0.11      0.00
  -12    4    9     -0.21      0.00
  -12    4    8     -0.21      0.00
  -12    4    7     -0.33      0.00
  -12    4    6     -0.11      0.00
  -12    4    5      1.30      0.00
  -12    4    4      0.26      0.00
  -12    4    3     -1.25      0.00
  -12    4    2     -0.54      0.00
  -12    4    1      0.43      0.00
   12    4    0      0.41      0.00
   12    4    1     -0.20      0.00
   12    4    2      0.25      0.00
   12    4    3      0.06      0.00
   12    4    4     -0.22      0.00
   12    4    5      0.27      0.00
   12    4    6     -0.15      0.00
   12    4    7     -0.26      0.00
   12    4    8      0.20      0.00
   12    4    9      0.05      0.00
   12    4   10     -0.08      0.00
   12    4   11      0.13      0.00
  -12    5   20      0.11      0.00
  -12    5   19     -0.29      0.00
  -12    5   18     -0.26      0.00
  -12    5   17      0.17      0.00
  -12    5   16     -0.18      0.00
  -12    5   15     -0.13      0.00
  -12    5   14      0.21      0.00
  -12    5   13      0.52      0.00
  -12    5   12      0.09      0.00
  -12    5   11     -0.15      0.00
  -12    5   10     -0.06      0.00
  -12    5    9     -0.01      0.00
  -12    5    8      0.40      0.00
  -12    5    7      0.03      0.00
  -12    5    6     -1.20      0.00
  -12    5    5      0.06      0.00
  -12    5    4      1.42      0.00
  -12    5    3     -0.23      0.00
  -12    5    2     -0.79      0.00
  -12    5    1      0.17      0.00
   12    5    0      0.27      0.00
   12    5    1      0.18      0.00
   12    5    2     -0.77      0.00
   12    5    3     -0.18      0.00
   12    5    4      0.35      0.00
   12    5    5     -0.02      0.00
   12    5    6     -0.03      0.00
   12    5    7     -0.22      0.00
   12    5    8     -0.12      0.00
   12    5    9      0.26      0.00
   12    5   10      0.11      0.00
  -12    6   18      0.05      0.00
  -12    6   17      0.02      0.00
  -12    6   16      0.07      0.00
  -12    6   15     -0.07      0.00
  -12    6   14     -0.12      0.00
  -12    6   13      0.12      0.00
  -12    6   12      0.15      0.00
  -12    6   11     -0.11      0.00
  -12    6   10     -0.12      0.00
  -12    6    9     -0.16      0.00
  -12    6    8      0.19      0.00
  -12    6    7      0.99      0.00
  -12    6    6     -0.75      0.00
  -12    6    5     -1.34      0.00
  -12    6    4      1.21      0.00
  -12    6    3      0.51      0.00
  -12    6    2     -1.25      0.00
  -12    6    1      0.18      0.00
   12    6    0      0.77      0.00
   12    6    1      0.45      0.00
   12    6    2      0.48      0.00
   12    6    3     -0.20      0.00
   12    6    4     -0.27      0.00
   12    6    5     -0.09      0.00
   12    6    6     -0.82      0.00
   12    6    7      0.16      0.00
   12    6    8      0.72      0.00
  -12    7   15      0.20      0.00
  -12    7   14     -0.30      0.00
  -12    7   13     -0.22      0.00
  -12    7   12     -0.16      0.00
  -12    7   11      0.05      0.00
  -12    7   10     -0.17      0.00
  -12    7    9     -0.12      0.00
  -12    7    8      0.14      0.00
  -12    7    7      0.12      0.00
  -12    7    6      0.30      0.00
  -12    7    5     -0.66      0.00
  -12    7    4     -0.09      0.00
  -12    7    3      0.82      0.00
  -12    7    2     -0.36      0.00
  -12    7    1     -0.58      0.00
   12    7    0     -0.53      0.00
   12    7    1     -0.07      0.00
   12    7    2      0.31      0.00
   12    7    3      0.64      0.00
   12    7    4      0.22      0.00
   12    7    5     -0.36      0.00
  -12    8   11     -0.20      0.00
  -12    8   10     -0.35      0.00
  -12    8    9      0.48      0.00
  -12    8    8      0.59      0.00
  -12    8    7     -0.61      0.00
  -12    8    6      0.48      0.00
  -12    8    5      0.29      0.00
  -12    8    4     -0.83      0.00
  -12    8    3      0.28      0.00
  -12    8    2      0.13      0.00
  -13    0   21      0.21      0.00
  -13    0   19     -0.16      0.00
  -13    0   17     -0.02      0.00
  -13    0   15      0.04      0.00
  -13    0   13      0.14      0.00
  -13    0   11     -0.54      0.00
  -13    0    9      0.05      0.00
  -13    0    7      0.47      0.00
  -13    0    5     -0.18      0.00
  -13    0    3      0.21      0.00
  -13    0    1     -0.15      0.00
   13    0    1     -0.29      0.00
   13    0    3     -0.10      0.00
   13    0    5     -0.13      0.00
   13    0    7      0.31      0.00
   13    0    9     -0.03      0.00
   13    0   11      0.01      0.00
  -13    1   22      0.33      0.00
  -13    1   21     -0.24      0.00
  -13    1   20     -0.23      0.00
  -13    1   19     -0.14      0.00
  -13    1   18     -0.06      0.00
  -13    1   17     -0.27      0.00
  -13    1   16     -0.19      0.00
  -13    1   15      0.34      0.00
  -13    1   14      0.24      0.00
  -13    1   13     -0.20      0.00
  -13    1   12      0.15      0.00
  -13    1   11     -0.17      0.00
  -13    1   10      0.14      0.00
  -13    1    9      0.10      0.00
  -13    1    8     -0.21      0.00
  -13    1    7     -0.10      0.00
  -13    1    6      0.00      0.00
  -13    1    5     -0.17      0.00
  -13    1    4      0.00      0.00
  -13    1    3      0.23      0.00
  -13    1    2      0.07      0.00
  -13    1    1     -0.30      0.00
   13    1    0     -0.29      0.00
   13    1    1     -0.01      0.00
   13    1    2      0.00      0.00
   13    1    3     -0.25      0.00
   13    1    4      0.35      0.00
   13    1    5      0.15      0.00
   13    1    6      0.04      0.00
   13    1    7      0.21      0.00
   13    1    8     -0.11      0.00
   13    1    9     -0.54      0.00
   13    1   10     -0.36      0.00
   13    1   11      0.75      0.00
   13    1   12      0.15      0.00
  -13    2   22     -0.36      0.00
  -13    2   21      0.13      0.00
  -13    2   20      0.56      0.00
  -13    2   19     -0.20      0.00
  -13    2   18     -0.14      0.00
  -13    2   17      0.31      0.00
  -13    2   16     -0.06      0.00
  -13    2   15     -0.75      0.00
  -13    2   14     -0.15      0.00
  -13    2   13      0.41      0.00
  -13    2   12      0.35      0.00
  -13    2   11     -0.01      0.00
  -13    2   10     -0.20      0.00
  -13    2    9     -0.12      0.00
  -13    2    8     -0.04      0.00
  -13    2    7      0.50      0.00
  -13    2    6      0.15      0.00
  -13    2    5     -0.66      0.00
  -13    2    4      0.17      0.00
  -13    2    3      0.65      0.00
  -13    2    2     -0.38      0.00
  -13    2    1     -0.19      0.00
   13    2    0     -0.06      0.00
   13    2    1      0.18      0.00
   13    2    2      0.23      0.00
   13    2    3     -0.34      0.00
   13    2    4     -0.20      0.00
   13    2    5      0.30      0.00
   13    2    6     -0.44      0.00
   13    2    7     -0.03      0.00
   13    2    8      0.22      0.00
   13    2    9     -0.16      0.00
   13    2   10      0.03      0.00
   13    2   11      0.30      0.00
   13    2   12     -0.04      0.00
  -13    3   21     -0.23      0.00
  -13    3   20      0.10      0.00
  -13    3   19     -0.01      0.00
  -13    3   18     -0.17      0.00
  -13    3   17      0.14      0.00
  -13    3   16     -0.21      0.00
  -13    3   15     -0.08      0.00
  -13    3   14      0.17      0.00
  -13    3   13      0.52      0.00
  -13    3   12      0.13      0.00
  -13    3   11     -0.76      0.00
  -13    3   10     -0.32      0.00
  -13    3    9      1.04      0.00
  -13    3    8      0.27      0.00
  -13    3    7     -0.45      0.00
  -13    3    6     -0.08      0.00
  -13    3    5      0.03      0.00
  -13    3    4     -0.32      0.00
  -13    3    3      0.28      0.00
  -13    3    2      0.41      0.00
  -13    3    1      0.02      0.00
   13    3    0     -0.34      0.00
   13    3    1      0.14      0.00
   13    3    2      0.11      0.00
   13    3    3     -0.14      0.00
   13    3    4      0.28      0.00
   13    3    5      0.04      0.00
   13    3    6     -0.28      0.00
   13    3    7      0.34      0.00
   13    3    8      0.16      0.00
   13    3    9      0.01      0.00
   13    3   10     -0.21      0.00
   13    3   11     -0.42      0.00
  -13    4   20     -0.03      0.00
  -13    4   19     -0.39      0.00
  -13    4   18      0.12      0.00
  -13    4   17      0.36      0.00
  -13    4   16     -0.37      0.00
  -13    4   15      0.11      0.00
  -13    4   14     -0.05      0.00
  -13    4   13     -0.12      0.00
  -13    4   12      0.17      0.00
  -13    4   11      0.04      0.00
  -13    4   10     -0.27      0.00
  -13    4    9      0.21      0.00
  -13    4    8      0.24      0.00
  -13    4    7     -0.14      0.00
  -13    4    6     -0.55      0.00
  -13    4    5     -0.09      0.00
  -13    4    4      0.71      0.00
  -13    4    3      0.22      0.00
  -13    4    2     -0.35      0.00
  -13    4    1     -0.31      0.00
   13    4    0     -0.02      0.00
   13    4    1     -0.22      0.00
   13    4    2      0.06      0.00
   13    4    3      0.14      0.00
   13    4    4     -0.25      0.00
   13    4    5      0.19      0.00
   13    4    6      0.28      0.00
   13    4    7     -0.29      0.00
   13    4    8     -0.06      0.00
   13    4    9      0.34      0.00
  -13    5   19      0.09      0.00
  -13    5   18     -0.26      0.00
  -13    5   17      0.00      0.00
  -13    5   16     -0.16      0.00
  -13    5   15     -0.11      0.00
  -13    5   14     -0.19      0.00
  -13    5   13     -0.26      0.00
  -13    5   12      0.01      0.00
  -13    5   11      0.18      0.00
  -13    5   10      0.19      0.00
  -13    5    9     -0.15      0.00
  -13    5    8     -0.02      0.00
  -13    5    7      0.41      0.00
  -13    5    6      0.30      0.00
  -13    5    5     -0.67      0.00
  -13    5    4     -0.28      0.00
  -13    5    3      0.48      0.00
  -13    5    2      0.15      0.00
  -13    5    1      0.05      0.00
   13    5    0     -0.17      0.00
   13    5    1      0.58      0.00
   13    5    2      0.05      0.00
   13    5    3     -0.38      0.00
   13    5    4      0.01      0.00
   13    5    5      0.11      0.00
   13    5    6      0.29      0.00
   13    5    7      0.01      0.00
   13    5    8     -0.29      0.00
  -13    6   17      0.11      0.00
  -13    6   16     -0.10      0.00
  -13    6   15     -0.16      0.00
  -13    6   14     -0.07      0.00
  -13    6   13     -0.05      0.00
  -13    6   12      0.07      0.00
  -13    6   11      0.06      0.00
  -13    6   10      0.15      0.00
  -13    6    9      0.06      0.00
  -13    6    8     -0.48      0.00
  -13    6    7      0.18      0.00
  -13    6    6      1.01      0.00
  -13    6    5     -0.48      0.00
  -13    6    4     -0.67      0.00
  -13    6    3      0.59      0.00
  -13    6    2      0.07      0.00
  -13    6    1     -0.46      0.00
   13    6    0     -0.36      0.00
   13    6    1     -0.24      0.00
   13    6    2      0.20      0.00
   13    6    3      0.30      0.00
   13    6    4      0.03      0.00
   13    6    5      0.70      0.00
   13    6    6     -0.05      0.00
  -13    7   12     -0.19      0.00
  -13    7   11      0.02      0.00
  -13    7   10      0.39      0.00
  -13    7    9     -0.23      0.00
  -13    7    8     -0.07      0.00
  -13    7    7     -0.14      0.00
  -13    7    6      0.19      0.00
  -13    7    5      0.20      0.00
  -13    7    4     -0.62      0.00
  -13    7    3      0.08      0.00
  -13    7    2      0.70      0.00
  -13    7    1     -0.22      0.00
   13    7    0     -0.27      0.00
   13    7    1     -0.34      0.00
   13    7    2     -0.66      0.00
   13    7    3      0.06      0.00
  -14    0   20      0.30      0.00
  -14    0   18      0.12      0.00
  -14    0   16      0.16      0.00
  -14    0   14     -0.23      0.00
  -14    0   12      0.46      0.00
  -14    0   10     -0.51      0.00
  -14    0    8     -0.05      0.00
  -14    0    6      0.23      0.00
  -14    0    4      0.01      0.00
  -14    0    2      0.28      0.00
   14    0    0      0.07      0.00
   14    0    2      0.10      0.00
   14    0    4     -0.02      0.00
   14    0    6     -0.22      0.00
   14    0    8     -0.13      0.00
   14    0   10      0.31      0.00
  -14    1   21      0.19      0.00
  -14    1   20     -0.05      0.00
  -14    1   19     -0.09      0.00
  -14    1   18      0.02      0.00
  -14    1   17     -0.08      0.00
  -14    1   16     -0.41      0.00
  -14    1   15      0.04      0.00
  -14    1   14      0.44      0.00
  -14    1   13     -0.16      0.00
  -14    1   12      0.01      0.00
  -14    1   11      0.13      0.00
  -14    1   10     -0.18      0.00
  -14    1    9      0.08      0.00
  -14    1    8      0.22      0.00
  -14    1    7     -0.09      0.00
  -14    1    6     -0.23      0.00
  -14    1    5     -0.04      0.00
  -14    1    4      0.09      0.00
  -14    1    3      0.04      0.00
  -14    1    2      0.22      0.00
  -14    1    1      0.18      0.00
   14    1    0      0.24      0.00
   14    1    1     -0.19      0.00
   14    1    2      0.02      0.00
   14    1    3     -0.02      0.00
   14    1    4     -0.03      0.00
   14    1    5     -0.03      0.00
   14    1    6      0.06      0.00
   14    1    7      0.08      0.00
   14    1    8      0.19      0.00
   14    1    9      0.15      0.00
   14    1   10     -0.47      0.00
  -14    2   21     -0.17      0.00
  -14    2   20      0.17      0.00
  -14    2   19      0.06      0.00
  -14    2   18     -0.18      0.00
  -14    2   17      0.18      0.00
  -14    2   16      0.51      0.00
  -14    2   15     -0.04      0.00
  -14    2   14     -0.41      0.00
  -14    2   13     -0.23      0.00
  -14    2   12     -0.22      0.00
  -14    2   11      0.38      0.00
  -14    2   10      0.14      0.00
  -14    2    9     -0.21      0.00
  -14    2    8     -0.48      0.00
  -14    2    7     -0.12      0.00
  -14    2    6      0.59      0.00
  -14    2    5      0.09      0.00
  -14    2    4     -0.54      0.00
  -14    2    3      0.26      0.00
  -14    2    2      0.12      0.00
  -14    2    1     -0.20      0.00
   14    2    0     -0.08      0.00
   14    2    1     -0.17      0.00
   14    2    2      0.24      0.00
   14    2    3      0.27      0.00
   14    2    4     -0.34      0.00
   14    2    5      0.33      0.00
   14    2    6      0.10      0.00
   14    2    7     -0.30      0.00
   14    2    8      0.10      0.00
   14    2    9     -0.27      0.00
   14    2   10     -0.16      0.00
  -14    3   20     -0.38      0.00
  -14    3   19      0.11      0.00
  -14    3   18      0.03      0.00
  -14    3   17      0.14      0.00
  -14    3   16      0.04      0.00
  -14    3   15     -0.17      0.00
  -14    3   14     -0.21      0.00
  -14    3   13      0.09      0.00
  -14    3   12      0.31      0.00
  -14    3   11      0.25      0.00
  -14    3   10     -0.68      0.00
  -14    3    9     -0.29      0.00
  -14    3    8      0.35      0.00
  -14    3    7     -0.04      0.00
  -14    3    6      0.23      0.00
  -14    3    5      0.28      0.00
  -14    3    4     -0.40      0.00
  -14    3    3     -0.24      0.00
  -14    3    2      0.16      0.00
  -14    3    1      0.22      0.00
   14    3    0      0.00      0.00
   14    3    1     -0.21      0.00
   14    3    2     -0.30      0.00
   14    3    3      0.03      0.00
   14    3    4      0.13      0.00
   14    3    5      0.15      0.00
   14    3    6     -0.19      0.00
   14    3    7     -0.03      0.00
   14    3    8      0.10      0.00
   14    3    9      0.22      0.00
  -14    4   19     -0.03      0.00
  -14    4   18     -0.37      0.00
  -14    4   17      0.32      0.00
  -14    4   16      0.13      0.00
  -14    4   15     -0.13      0.00
  -14    4   14      0.04      0.00
  -14    4   13     -0.13      0.00
  -14    4   12      0.14      0.00
  -14    4   11      0.55      0.00
  -14    4   10     -0.12      0.00
  -14    4    9     -0.53      0.00
  -14    4    8      0.20      0.00
  -14    4    7      0.27      0.00
  -14    4    6      0.02      0.00
  -14    4    5     -0.46      0.00
  -14    4    4     -0.15      0.00
  -14    4    3      0.37      0.00
  -14    4    2      0.33      0.00
  -14    4    1     -0.12      0.00
   14    4    0      0.14      0.00
   14    4    1     -0.04      0.00
   14    4    2     -0.21      0.00
   14    4    3      0.06      0.00
   14    4    4     -0.13      0.00
   14    4    5     -0.20      0.00
   14    4    6      0.23      0.00
   14    4    7      0.08      0.00
  -14    5   17      0.08      0.00
  -14    5   16      0.00      0.00
  -14    5   15     -0.04      0.00
  -14    5   14      0.35      0.00
  -14    5   13      0.05      0.00
  -14    5   12     -0.43      0.00
  -14    5   11     -0.42      0.00
  -14    5   10      0.31      0.00
  -14    5    9      0.01      0.00
  -14    5    8     -0.20      0.00
  -14    5    7     -0.24      0.00
  -14    5    6      0.09      0.00
  -14    5    5      0.43      0.00
  -14    5    4     -0.11      0.00
  -14    5    3     -0.19      0.00
  -14    5    2      0.02      0.00
  -14    5    1      0.06      0.00
   14    5    0     -0.28      0.00
   14    5    1     -0.01      0.00
   14    5    2      0.39      0.00
   14    5    3     -0.03      0.00
   14    5    4     -0.21      0.00
   14    5    5     -0.30      0.00
   14    5    6      0.08      0.00
  -14    6   14     -0.05      0.00
  -14    6   13     -0.03      0.00
  -14    6   12     -0.07      0.00
  -14    6   11     -0.17      0.00
  -14    6   10     -0.09      0.00
  -14    6    9      0.24      0.00
  -14    6    8      0.06      0.00
  -14    6    7     -0.55      0.00
  -14    6    6     -0.16      0.00
  -14    6    5      0.54      0.00
  -14    6    4      0.08      0.00
  -14    6    3     -0.04      0.00
  -14    6    2      0.08      0.00
  -14    6    1     -0.34      0.00
   14    6    0      0.10      0.00
   14    6    1     -0.16      0.00
   14    6    2     -0.18      0.00
   14    6    3     -0.16      0.00
  -14    7   10      0.06      0.00
  -14    7    9      0.20      0.00
  -14    7    8      0.03      0.00
  -14    7    7     -0.01      0.00
  -14    7    6     -0.11      0.00
  -14    7    5      0.41      0.00
  -14    7    4     -0.03      0.00
  -15    0   19     -0.18      0.00
  -15    0   17      0.20      0.00
  -15    0   15      0.21      0.00
  -15    0   13     -0.38      0.00
  -15    0   11      0.56      0.00
  -15    0    9     -0.34      0.00
  -15    0    7     -0.32      0.00
  -15    0    5      0.19      0.00
  -15    0    3     -0.19      0.00
  -15    0    1      0.01      0.00
   15    0    1      0.05      0.00
   15    0    3     -0.05      0.00
   15    0    5      0.18      0.00
   15    0    7      0.17      0.00
  -15    1   20      0.11      0.00
  -15    1   19      0.24      0.00
  -15    1   18      0.04      0.00
  -15    1   17      0.22      0.00
  -15    1   16     -0.36      0.00
  -15    1   15     -0.48      0.00
  -15    1   14      0.24      0.00
  -15    1   13      0.09      0.00
  -15    1   12     -0.09      0.00
  -15    1   11      0.27      0.00
  -15    1   10      0.10      0.00
  -15    1    9     -0.26      0.00
  -15    1    8      0.07      0.00
  -15    1    7      0.41      0.00
  -15    1    6      0.05      0.00
  -15    1    5     -0.18      0.00
  -15    1    4     -0.15      0.00
  -15    1    3     -0.23      0.00
  -15    1    2     -0.14      0.00
  -15    1    1      0.51      0.00
   15    1    0      0.36      0.00
   15    1    1      0.13      0.00
   15    1    2     -0.25      0.00
   15    1    3     -0.07      0.00
   15    1    4      0.17      0.00
   15    1    5     -0.15      0.00
   15    1    6     -0.15      0.00
   15    1    7      0.04      0.00
   15    1    8      0.12      0.00
  -15    2   20      0.13      0.00
  -15    2   19      0.21      0.00
  -15    2   18     -0.18      0.00
  -15    2   17     -0.13      0.00
  -15    2   16      0.11      0.00
  -15    2   15      0.13      0.00
  -15    2   14      0.00      0.00
  -15    2   13      0.26      0.00
  -15    2   12     -0.24      0.00
  -15    2   11     -0.11      0.00
  -15    2   10      0.46      0.00
  -15    2    9      0.21      0.00
  -15    2    8     -0.24      0.00
  -15    2    7     -0.27      0.00
  -15    2    6      0.03      0.00
  -15    2    5      0.28      0.00
  -15    2    4     -0.23      0.00
  -15    2    3     -0.10      0.00
  -15    2    2      0.30      0.00
  -15    2    1     -0.06      0.00
   15    2    0      0.13      0.00
   15    2    1      0.01      0.00
   15    2    2     -0.07      0.00
   15    2    3      0.05      0.00
   15    2    4     -0.20      0.00
   15    2    5     -0.05      0.00
   15    2    6      0.29      0.00
   15    2    7     -0.11      0.00
  -15    3   18     -0.13      0.00
  -15    3   17      0.02      0.00
  -15    3   16      0.10      0.00
  -15    3   15      0.00      0.00
  -15    3   14     -0.15      0.00
  -15    3   13      0.11      0.00
  -15    3   12     -0.06      0.00
  -15    3   11     -0.01      0.00
  -15    3   10      0.32      0.00
  -15    3    9     -0.20      0.00
  -15    3    8     -0.04      0.00
  -15    3    7     -0.27      0.00
  -15    3    6     -0.30      0.00
  -15    3    5      0.43      0.00
  -15    3    4      0.20      0.00
  -15    3    3     -0.40      0.00
  -15    3    2     -0.08      0.00
  -15    3    1      0.11      0.00
   15    3    0      0.03      0.00
   15    3    1      0.42      0.00
   15    3    2     -0.06      0.00
   15    3    3     -0.32      0.00
   15    3    4     -0.07      0.00
   15    3    5      0.07      0.00
   15    3    6      0.01      0.00
  -15    4   17     -0.27      0.00
  -15    4   16      0.22      0.00
  -15    4   15      0.00      0.00
  -15    4   14     -0.11      0.00
  -15    4   13     -0.31      0.00
  -15    4   12     -0.24      0.00
  -15    4   11      0.18      0.00
  -15    4   10      0.59      0.00
  -15    4    9     -0.01      0.00
  -15    4    8     -0.20      0.00
  -15    4    7     -0.03      0.00
  -15    4    6      0.35      0.00
  -15    4    5      0.16      0.00
  -15    4    4     -0.45      0.00
  -15    4    3     -0.39      0.00
  -15    4    2      0.19      0.00
  -15    4    1      0.09      0.00
   15    4    0      0.00      0.00
   15    4    1      0.29      0.00
   15    4    2      0.07      0.00
   15    4    3     -0.04      0.00
   15    4    4      0.04      0.00
   15    4    5     -0.08      0.00
  -15    5   15     -0.22      0.00
  -15    5   14     -0.02      0.00
  -15    5   11     -0.45      0.00
  -15    5   10     -0.22      0.00
  -15    5    9      0.36      0.00
  -15    5    8     -0.03      0.00
  -15    5    7      0.03      0.00
  -15    5    6     -0.17      0.00
  -15    5    5      0.05      0.00
  -15    5    4      0.09      0.00
  -15    5    3     -0.17      0.00
  -15    5    2     -0.03      0.00
  -15    5    1      0.07      0.00
   15    5    0      0.01      0.00
   15    5    1     -0.30      0.00
   15    5    2      0.06      0.00
   15    5    3      0.39      0.00
  -15    6   11     -0.01      0.00
  -15    6   10     -0.22      0.00
  -15    6    9     -0.01      0.00
  -15    6    8      0.19      0.00
  -15    6    7      0.43      0.00
  -15    6    6     -0.25      0.00
  -15    6    5     -0.61      0.00
  -15    6    4     -0.06      0.00
  -15    6    3      0.14      0.00
  -16    0   18     -0.47      0.00
  -16    0   16      0.14      0.00
  -16    0   14      0.25      0.00
  -16    0   12     -0.39      0.00
  -16    0   10      0.40      0.00
  -16    0    8      0.14      0.00
  -16    0    6     -0.49      0.00
  -16    0    4      0.07      0.00
  -16    0    2      0.22      0.00
   16    0    0     -0.29      0.00
   16    0    2      0.18      0.00
   16    0    4     -0.33      0.00
  -16    1   18      0.04      0.00
  -16    1   17      0.15      0.00
  -16    1   16      0.34      0.00
  -16    1   15     -0.29      0.00
  -16    1   14     -0.08      0.00
  -16    1   13      0.04      0.00
  -16    1   12     -0.32      0.00
  -16    1   11     -0.19      0.00
  -16    1   10      0.08      0.00
  -16    1    9      0.04      0.00
  -16    1    8     -0.17      0.00
  -16    1    7      0.08      0.00
  -16    1    6      0.02      0.00
  -16    1    5      0.19      0.00
  -16    1    4      0.30      0.00
  -16    1    3     -0.01      0.00
  -16    1    2     -0.60      0.00
  -16    1    1     -0.33      0.00
   16    1    0     -0.24      0.00
   16    1    1      0.33      0.00
   16    1    2      0.02      0.00
   16    1    3     -0.18      0.00
   16    1    4      0.10      0.00
  -16    2   18      0.02      0.00
  -16    2   17     -0.07      0.00
  -16    2   16      0.27      0.00
  -16    2   15      0.06      0.00
  -16    2   14     -0.30      0.00
  -16    2   13     -0.02      0.00
  -16    2   12      0.03      0.00
  -16    2   11     -0.37      0.00
  -16    2   10      0.01      0.00
  -16    2    9      0.59      0.00
  -16    2    8      0.11      0.00
  -16    2    7     -0.32      0.00
  -16    2    6     -0.03      0.00
  -16    2    5      0.21      0.00
  -16    2    4      0.12      0.00
  -16    2    3     -0.14      0.00
  -16    2    2      0.15      0.00
  -16    2    1      0.06      0.00
   16    2    0     -0.18      0.00
   16    2    1     -0.08      0.00
   16    2    2      0.21      0.00
   16    2    3      0.21      0.00
   16    2    4     -0.08      0.00
  -16    3   16      0.11      0.00
  -16    3   15      0.12      0.00
  -16    3   14     -0.18      0.00
  -16    3   13      0.06      0.00
  -16    3   12      0.36      0.00
  -16    3   11     -0.40      0.00
  -16    3   10      0.01      0.00
  -16    3    9      0.26      0.00
  -16    3    8      0.14      0.00
  -16    3    7      0.11      0.00
  -16    3    6     -0.41      0.00
  -16    3    5     -0.17      0.00
  -16    3    4      0.51      0.00
  -16    3    3      0.04      0.00
  -16    3    2     -0.31      0.00
  -16    3    1      0.11      0.00
   16    3    0     -0.33      0.00
   16    3    1     -0.20      0.00
   16    3    2      0.37      0.00
   16    3    3      0.16      0.00
  -16    4   15      0.14      0.00
  -16    4   12     -0.37      0.00
  -16    4   11     -0.30      0.00
  -16    4   10     -0.16      0.00
  -16    4    9      0.14      0.00
  -16    4    8      0.20      0.00
  -16    4    7     -0.24      0.00
  -16    4    6     -0.18      0.00
  -16    4    5      0.46      0.00
  -16    4    4      0.26      0.00
  -16    4    3     -0.18      0.00
  -16    4    2     -0.22      0.00
  -16    4    1     -0.04      0.00
   16    4    0     -0.17      0.00
   16    4    1     -0.05      0.00
   16    4    2      0.13      0.00
  -16    5    6     -0.22      0.00
  -16    5    5      0.16      0.00
  -16    5    4      0.41      0.00
  -16    5    3      0.09      0.00
  -16    5    2     -0.27      0.00
  -17    0   15     -0.04      0.00
  -17    0   13      0.18      0.00
  -17    0   11     -0.18      0.00
  -17    0    9      0.23      0.00
  -17    0    7      0.38      0.00
  -17    0    5     -0.20      0.00
  -17    0    3     -0.34      0.00
  -17    0    1      0.45      0.00
  -17    1   16      0.06      0.00
  -17    1   15      0.04      0.00
  -17    1   14     -0.02      0.00
  -17    1   13      0.35      0.00
  -17    1   12      0.15      0.00
  -17    1   11      0.01      0.00
  -17    1   10     -0.14      0.00
  -17    1    9     -0.22      0.00
  -17    1    8     -0.24      0.00
  -17    1    7      0.17      0.00
  -17    1    6     -0.01      0.00
  -17    1    5     -0.30      0.00
  -17    1    4      0.23      0.00
  -17    1    3      0.38      0.00
  -17    1    2      0.02      0.00
  -17    1    1     -0.30      0.00
   17    1    0     -0.24      0.00
  -17    2   15      0.36      0.00
  -17    2   14      0.07      0.00
  -17    2   13     -0.11      0.00
  -17    2   12      0.09      0.00
  -17    2   11      0.01      0.00
  -17    2   10     -0.53      0.00
  -17    2    9     -0.22      0.00
  -17    2    8      0.46      0.00
  -17    2    7      0.02      0.00
  -17    2    6     -0.17      0.00
  -17    2    5     -0.15      0.00
  -17    2    4     -0.09      0.00
  -17    2    3     -0.10      0.00
  -17    2    2      0.11      0.00
  -17    2    1      0.28      0.00
   17    2    0      0.07      0.00
  -17    3   12      0.48      0.00
  -17    3   11      0.07      0.00
  -17    3   10     -0.35      0.00
  -17    3    9      0.04      0.00
  -17    3    8      0.05      0.00
  -17    3    7      0.39      0.00
  -17    3    6      0.10      0.00
  -17    3    5     -0.48      0.00
  -17    3    4     -0.02      0.00
  -17    3    3      0.38      0.00
  -17    3    2     -0.12      0.00
  -17    3    1     -0.25      0.00
  -17    4    6     -0.32      0.00
  -17    4    5     -0.12      0.00
  -17    4    4      0.10      0.00
  -18    0   12     -0.10      0.00
  -18    0   10     -0.30      0.00
  -18    0    8      0.14      0.00
  -18    0    6      0.31      0.00
  -18    0    4      0.06      0.00
  -18    1   12      0.15      0.00
  -18    1   11      0.11      0.00
  -18    1   10      0.30      0.00
  -18    1    9      0.22      0.00
  -18    1    8     -0.21      0.00
  -18    1    7     -0.24      0.00
  -18    1    6      0.24      0.00
  -18    1    5     -0.17      0.00
  -18    1    4     -0.08      0.00
  -18    2    9     -0.34      0.00
  -18    2    8     -0.10      0.00
  -18    2    7      0.07      0.00
  -18    2    6      0.07      0.00
  -18    2    5      0.13      0.00
   18    0    0      0.19      0.00
    1    1    0    -33.70      0.00
   18    1    0      0.01      0.00
    1    2    0     14.59      0.00
   18    2    0      0.16      0.00
   17    3    0      0.33      0.00
   17    4    0      0.05      0.00
   16    5    0      0.05      0.00
   15    6    0      0.22      0.00
   14    7    0      0.05      0.00
   12    8    0      0.35      0.00
   13    8    0      0.29      0.00
   11    9    0     -0.32      0.00
   12    9    0      0.03      0.00
    8   10    0      0.02      0.00
    9   10    0      0.16      0.00
    3   11    0     -0.01      0.00
    4   11    0     -0.01      0.00
    5   11    0      0.59      0.00
    6   11    0     -0.01      0.00
   -1    0    1   -129.81      0.00
   17    0    1     -0.23      0.00
  -18    1    1      0.03      0.00
   17    1    1      0.05      0.00
   18    1    1     -0.06      0.00
  -18    2    1      0.02      0.00
    0    2    1     -9.99      0.00
   17    2    1     -0.23      0.00
   18    2    1      0.14      0.00
  -18    3    1     -0.24      0.00
   17    3    1     -0.32      0.00
  -17    4    1      0.02      0.00
   17    4    1      0.00      0.00
  -16    5    1     -0.12      0.00
   16    5    1     -0.09      0.00
  -16    6    1      0.20      0.00
  -15    6    1     -0.04      0.00
   15    6    1      0.07      0.00
  -15    7    1     -0.09      0.00
  -14    7    1      0.41      0.00
   14    7    1      0.37      0.00
  -13    8    1     -0.22      0.00
  -12    8    1     -0.44      0.00
   12    8    1     -0.06      0.00
   13    8    1      0.30      0.00
  -12    9    1      0.16      0.00
  -11    9    1      0.06      0.00
   11    9    1     -0.12      0.00
  -10   10    1      0.12      0.00
   -9   10    1     -0.10      0.00
   -8   10    1     -0.52      0.00
    8   10    1      0.01      0.00
    9   10    1     -0.01      0.00
   -7   11    1      0.08      0.00
   -6   11    1     -0.29      0.00
   -5   11    1      0.02      0.00
   -4   11    1      0.02      0.00
   -3   11    1      0.10      0.00
    3   11    1      0.03      0.00
    4   11    1     -0.58      0.00
    5   11    1      0.14      0.00
    6   11    1      0.34      0.00
  -18    0    2     -0.30      0.00
    2    0    2     32.51      0.00
   18    0    2     -0.32      0.00
  -18    1    2      0.19      0.00
   17    1    2      0.09      0.00
  -18    2    2     -0.25      0.00
   -2    2    2     -8.43      0.00
    0    2    2     -5.17      0.00
    1    2    2    -10.92      0.00
   17    2    2     -0.23      0.00
  -18    3    2      0.11      0.00
   17    3    2     -0.26      0.00
  -17    4    2      0.10      0.00
  -17    5    2      0.24      0.00
   16    5    2     -0.38      0.00
  -16    6    2     -0.05      0.00
  -15    6    2      0.35      0.00
   15    6    2      0.20      0.00
  -15    7    2     -0.30      0.00
  -14    7    2     -0.01      0.00
   14    7    2     -0.14      0.00
  -13    8    2      0.39      0.00
   12    8    2     -0.28      0.00
   13    8    2      0.08      0.00
  -12    9    2      0.01      0.00
  -11    9    2     -0.02      0.00
   11    9    2      0.11      0.00
  -10   10    2      0.19      0.00
   -9   10    2      0.31      0.00
   -8   10    2     -0.27      0.00
    8   10    2      0.06      0.00
    9   10    2      0.20      0.00
   -7   11    2     -0.04      0.00
   -6   11    2     -0.06      0.00
   -5   11    2      0.07      0.00
   -4   11    2      0.02      0.00
   -3   11    2     -0.38      0.00
    3   11    2      0.36      0.00
    4   11    2     -0.18      0.00
    5   11    2     -0.26      0.00
    6   11    2      0.07      0.00
   -3    0    3    -31.22      0.00
   17    0    3      0.43      0.00
  -18    1    3      0.28      0.00
    3    1    3      0.13      0.00
   17    1    3     -0.08      0.00
  -18    2    3     -0.21      0.00
   17    2    3      0.11      0.00
  -18    3    3      0.11      0.00
   17    3    3      0.07      0.00
  -17    4    3      0.10      0.00
   16    4    3      0.01      0.00
  -17    5    3      0.21      0.00
   16    5    3      0.03      0.00
  -16    6    3     -0.20      0.00
   15    6    3      0.12      0.00
  -15    7    3     -0.02      0.00
  -14    7    3     -0.57      0.00
   14    7    3     -0.55      0.00
  -14    8    3     -0.19      0.00
  -13    8    3     -0.36      0.00
   12    8    3     -0.21      0.00
  -12    9    3      0.18      0.00
  -11    9    3      0.25      0.00
   10    9    3     -0.16      0.00
   11    9    3      0.11      0.00
  -10   10    3     -0.04      0.00
   -9   10    3      0.31      0.00
   -8   10    3      0.22      0.00
    8   10    3     -0.36      0.00
    9   10    3      0.08      0.00
   -7   11    3      0.07      0.00
   -6   11    3     -0.20      0.00
   -5   11    3     -0.24      0.00
   -4   11    3      0.16      0.00
    3   11    3      0.12      0.00
    4   11    3      0.09      0.00
    5   11    3     -0.16      0.00
    6   11    3      0.23      0.00
   -4    1    4      4.09      0.00
   -3    1    4     18.50      0.00
   -2    1    4      0.13      0.00
   17    1    4     -0.07      0.00
  -18    2    4     -0.07      0.00
   17    2    4      0.25      0.00
  -18    3    4     -0.23      0.00
   16    3    4     -0.05      0.00
  -18    4    4      0.04      0.00
   16    4    4     -0.04      0.00
  -17    5    4     -0.05      0.00
   15    5    4      0.18      0.00
  -16    6    4     -0.20      0.00
   14    6    4     -0.42      0.00
  -15    7    4      0.33      0.00
   13    7    4      0.54      0.00
  -14    8    4      0.36      0.00
  -13    8    4      0.12      0.00
   12    8    4      0.08      0.00
  -12    9    4     -0.28      0.00
  -11    9    4      0.63      0.00
   10    9    4     -0.08      0.00
  -10   10    4     -0.23      0.00
   -9   10    4      0.03      0.00
    7   10    4      0.32      0.00
    8   10    4     -0.21      0.00
   -7   11    4      0.22      0.00
   -6   11    4      0.25      0.00
   -5   11    4      0.06      0.00
   -4   11    4      0.05      0.00
    3   11    4     -0.04      0.00
    4   11    4      0.21      0.00
    5   11    4     -0.29      0.00
   -3    0    5     10.48      0.00
   17    0    5     -0.15      0.00
   16    1    5      0.20      0.00
   17    1    5      0.15      0.00
   16    2    5     -0.26      0.00
  -18    3    5      0.00      0.00
   16    3    5     -0.08      0.00
  -18    4    5     -0.02      0.00
   16    4    5      0.15      0.00
  -17    5    5     -0.51      0.00
   15    5    5     -0.18      0.00
  -16    6    5      0.08      0.00
   14    6    5      0.00      0.00
  -15    7    5      0.04      0.00
   13    7    5      0.33      0.00
  -14    8    5     -0.32      0.00
  -13    8    5      0.72      0.00
   11    8    5     -0.09      0.00
   12    8    5      0.14      0.00
  -12    9    5     -0.40      0.00
  -11    9    5     -0.43      0.00
   10    9    5     -0.01      0.00
  -10   10    5     -0.10      0.00
   -9   10    5     -0.14      0.00
    7   10    5      0.24      0.00
    8   10    5      0.05      0.00
   -7   11    5     -0.12      0.00
   -6   11    5     -0.14      0.00
   -5   11    5     -0.07      0.00
   -4   11    5      0.25      0.00
   -3   11    5      0.22      0.00
    2   11    5      0.13      0.00
    3   11    5     -0.12      0.00
    4   11    5      0.18      0.00
    5   11    5     -0.02      0.00
   16    0    6     -0.05      0.00
   16    1    6     -0.14      0.00
   16    2    6      0.16      0.00
  -18    3    6      0.42      0.00
   16    3    6      0.03      0.00
  -18    4    6      0.09      0.00
   15    4    6     -0.12      0.00
  -17    5    6     -0.36      0.00
   15    5    6     -0.20      0.00
  -16    6    6      0.66      0.00
   14    6    6      0.63      0.00
  -15    7    6     -0.17      0.00
   12    7    6     -0.41      0.00
   13    7    6      0.12      0.00
  -14    8    6     -0.29      0.00
  -13    8    6     -0.70      0.00
   11    8    6     -0.15      0.00
  -12    9    6      0.30      0.00
    9    9    6      0.12      0.00
   10    9    6     -0.12      0.00
  -10   10    6      0.12      0.00
   -9   10    6      0.04      0.00
    6   10    6     -0.14      0.00
    7   10    6      0.05      0.00
   -6   11    6      0.10      0.00
   -5   11    6     -0.30      0.00
   -4   11    6     -0.24      0.00
   -3   11    6     -0.12      0.00
   -2   11    6      0.27      0.00
    0   11    6     -0.07      0.00
    1   11    6     -0.22      0.00
    2   11    6     -0.14      0.00
    3   11    6     -0.06      0.00
    4   11    6      0.07      0.00
   16    1    7     -0.23      0.00
   16    2    7     -0.16      0.00
  -18    3    7     -0.07      0.00
   15    3    7     -0.10      0.00
  -18    4    7      0.08      0.00
  -17    4    7      0.22      0.00
   15    4    7      0.21      0.00
  -17    5    7      0.33      0.00
  -16    5    7     -0.21      0.00
   14    5    7      0.26      0.00
  -16    6    7      0.00      0.00
   13    6    7     -0.80      0.00
  -15    7    7      0.05      0.00
   12    7    7     -0.05      0.00
  -14    8    7      0.58      0.00
  -13    8    7      0.10      0.00
   10    8    7      0.36      0.00
   11    8    7     -0.07      0.00
  -12    9    7     -0.03      0.00
  -11    9    7      0.28      0.00
    8    9    7     -0.31      0.00
    9    9    7     -0.03      0.00
  -10   10    7     -0.07      0.00
   -9   10    7     -0.04      0.00
    6   10    7     -0.05      0.00
    7   10    7     -0.03      0.00
   -6   11    7      0.20      0.00
   -5   11    7      0.11      0.00
   -4   11    7      0.15      0.00
   -3   11    7     -0.17      0.00
   -2   11    7     -0.47      0.00
   -1   11    7      0.19      0.00
    0   11    7      0.29      0.00
    1   11    7      0.34      0.00
    2   11    7      0.05      0.00
    3   11    7     -0.19      0.00
   16    0    8      0.11      0.00
   16    1    8     -0.07      0.00
   15    2    8      0.33      0.00
  -18    3    8     -0.27      0.00
   15    3    8     -0.13      0.00
  -18    4    8     -0.14      0.00
  -17    4    8      0.09      0.00
   14    4    8     -0.36      0.00
  -17    5    8      0.27      0.00
  -16    5    8      0.16      0.00
   14    5    8      0.09      0.00
  -16    6    8     -0.21      0.00
   13    6    8      0.06      0.00
  -15    7    8     -0.03      0.00
   11    7    8     -0.03      0.00
   12    7    8      0.03      0.00
  -14    8    8     -0.36      0.00
  -13    8    8      0.59      0.00
   10    8    8      0.34      0.00
  -12    9    8     -0.20      0.00
  -11    9    8     -0.53      0.00
    8    9    8      0.15      0.00
    9    9    8     -0.11      0.00
   -9   10    8     -0.22      0.00
   -8   10    8      0.01      0.00
    3   10    8     -0.09      0.00
    5   10    8      0.02      0.00
    6   10    8      0.00      0.00
   -5   11    8     -0.16      0.00
   -4   11    8      0.00      0.00
   -3   11    8      0.37      0.00
   -2   11    8     -0.21      0.00
   -1   11    8     -0.30      0.00
    0   11    8     -0.24      0.00
    1   11    8     -0.07      0.00
    2   11    8      0.31      0.00
   15    0    9     -0.32      0.00
   15    1    9      0.23      0.00
   15    2    9      0.07      0.00
  -18    3    9      0.00      0.00
   15    3    9     -0.11      0.00
  -18    4    9     -0.01      0.00
  -17    4    9     -0.32      0.00
   14    4    9      0.01      0.00
  -17    5    9     -0.24      0.00
  -16    5    9      0.06      0.00
   13    5    9     -0.09      0.00
  -16    6    9     -0.13      0.00
   12    6    9     -0.01      0.00
  -15    7    9     -0.04      0.00
   11    7    9      0.09      0.00
  -14    8    9     -0.26      0.00
  -13    8    9     -0.71      0.00
    9    8    9     -0.57      0.00
   10    8    9     -0.31      0.00
  -12    9    9      0.32      0.00
  -11    9    9     -0.27      0.00
    7    9    9     -0.11      0.00
    8    9    9      0.29      0.00
   -9   10    9      0.08      0.00
   -8   10    9     -0.16      0.00
    4   10    9     -0.15      0.00
    5   10    9     -0.03      0.00
    6   10    9     -0.04      0.00
   -5   11    9      0.10      0.00
   -4   11    9     -0.26      0.00
   -3   11    9      0.12      0.00
   -2   11    9      0.24      0.00
   -1   11    9      0.01      0.00
    0   11    9     -0.01      0.00
    1   11    9     -0.27      0.00
   15    1   10      0.00      0.00
  -18    2   10      0.34      0.00
  -18    3   10     -0.13      0.00
   14    3   10      0.38      0.00
  -18    4   10      0.24      0.00
  -17    4   10     -0.13      0.00
   13    4   10     -0.04      0.00
   14    4   10      0.31      0.00
  -17    5   10      0.11      0.00
  -16    5   10     -0.40      0.00
   13    5   10      0.02      0.00
  -16    6   10     -0.08      0.00
   12    6   10     -0.18      0.00
  -15    7   10     -0.12      0.00
   10    7   10      0.01      0.00
   11    7   10     -0.16      0.00
  -13    8   10     -0.35      0.00
    8    8   10      0.57      0.00
    9    8   10      0.35      0.00
  -12    9   10      0.26      0.00
  -11    9   10      0.35      0.00
    6    9   10     -0.07      0.00
    7    9   10     -0.19      0.00
    8    9   10     -0.16      0.00
   -9   10   10      0.11      0.00
   -8   10   10     -0.04      0.00
   -7   10   10     -0.08      0.00
    2   10   10     -0.23      0.00
    3   10   10      0.44      0.00
    4   10   10      0.02      0.00
    5   10   10     -0.16      0.00
   -3   11   10     -0.11      0.00
   -2   11   10      0.06      0.00
   -1   11   10      0.11      0.00
   14    1   11     -0.19      0.00
  -18    2   11      0.26      0.00
   14    2   11      0.05      0.00
  -18    3   11      0.23      0.00
   14    3   11     -0.22      0.00
  -18    4   11      0.20      0.00
  -17    4   11      0.10      0.00
   13    4   11     -0.16      0.00
  -17    5   11      0.16      0.00
  -16    5   11      0.48      0.00
   12    5   11     -0.03      0.00
  -16    6   11      0.23      0.00
   11    6   11      0.28      0.00
  -15    7   11      0.15      0.00
  -14    7   11     -0.35      0.00
    9    7   11     -0.23      0.00
   10    7   11      0.20      0.00
  -13    8   11      0.07      0.00
    7    8   11     -0.37      0.00
    8    8   11     -0.11      0.00
    9    8   11      0.14      0.00
  -11    9   11      0.04      0.00
  -10    9   11     -0.05      0.00
    5    9   11      0.24      0.00
    6    9   11     -0.18      0.00
    7    9   11     -0.01      0.00
   -8   10   11      0.12      0.00
   -7   10   11      0.05      0.00
   -6   10   11     -0.04      0.00
   -5   10   11     -0.37      0.00
    0   10   11      0.54      0.00
    1   10   11      0.00      0.00
    2   10   11     -0.62      0.00
    3   10   11      0.08      0.00
    4   10   11      0.42      0.00
   14    0   12     -0.12      0.00
   14    1   12      0.50      0.00
  -18    2   12     -0.17      0.00
  -18    3   12     -0.09      0.00
   13    3   12      0.11      0.00
  -17    4   12      0.09      0.00
   12    4   12     -0.05      0.00
   13    4   12      0.00      0.00
  -17    5   12     -0.38      0.00
  -16    5   12      0.27      0.00
  -15    5   12      0.54      0.00
   11    5   12      0.08      0.00
   12    5   12     -0.07      0.00
  -16    6   12      0.04      0.00
  -15    6   12      0.11      0.00
   10    6   12     -0.27      0.00
   11    6   12      0.39      0.00
  -15    7   12      0.12      0.00
  -14    7   12      0.22      0.00
    8    7   12      0.24      0.00
    9    7   12     -0.12      0.00
   10    7   12     -0.36      0.00
  -13    8   12      0.14      0.00
  -12    8   12     -0.26      0.00
    7    8   12     -0.16      0.00
    8    8   12     -0.09      0.00
  -11    9   12      0.08      0.00
  -10    9   12     -0.11      0.00
   -9    9   12     -0.11      0.00
    4    9   12     -0.31      0.00
    5    9   12      0.57      0.00
    6    9   12      0.21      0.00
   -8   10   12      0.08      0.00
   -7   10   12      0.12      0.00
   -6   10   12      0.26      0.00
   -5   10   12      0.23      0.00
   -4   10   12     -0.22      0.00
   -3   10   12     -0.26      0.00
   -2   10   12     -0.04      0.00
   -1   10   12     -0.37      0.00
    0   10   12      0.12      0.00
    1   10   12      0.47      0.00
    2   10   12     -0.17      0.00
    3   10   12     -0.45      0.00
   13    0   13      0.16      0.00
  -18    1   13     -0.02      0.00
   13    1   13     -0.52      0.00
  -18    2   13      0.03      0.00
   13    2   13     -0.11      0.00
  -18    3   13     -0.34      0.00
  -17    3   13     -0.24      0.00
   12    3   13      0.03      0.00
   13    3   13      0.20      0.00
  -17    4   13      0.36      0.00
  -16    4   13     -0.14      0.00
   12    4   13     -0.06      0.00
  -16    5   13     -0.39      0.00
  -15    5   13      0.45      0.00
   11    5   13      0.10      0.00
  -16    6   13     -0.01      0.00
  -15    6   13      0.12      0.00
    9    6   13      0.05      0.00
   10    6   13     -0.43      0.00
  -14    7   13      0.18      0.00
  -13    7   13      0.18      0.00
    8    7   13      0.00      0.00
    9    7   13      0.42      0.00
  -13    8   13      0.13      0.00
  -12    8   13     -0.17      0.00
  -11    8   13     -0.07      0.00
    7    8   13      0.04      0.00
  -10    9   13      0.18      0.00
   -9    9   13      0.35      0.00
   -8    9   13      0.20      0.00
    3    9   13      0.35      0.00
    4    9   13     -0.65      0.00
    5    9   13     -0.27      0.00
   -7   10   13     -0.11      0.00
   -6   10   13     -0.08      0.00
   -5   10   13      0.25      0.00
   -4   10   13      0.46      0.00
   -3   10   13      0.02      0.00
   -2   10   13     -0.06      0.00
   -1   10   13     -0.07      0.00
    0   10   13     -0.11      0.00
    1   10   13      0.15      0.00
    2   10   13      0.21      0.00
  -18    0   14     -0.01      0.00
   12    0   14     -0.30      0.00
  -18    1   14     -0.27      0.00
   12    1   14      0.25      0.00
   13    1   14      0.19      0.00
  -18    2   14      0.19      0.00
   12    2   14      0.04      0.00
  -18    3   14      0.10      0.00
  -17    3   14     -0.06      0.00
   12    3   14     -0.32      0.00
  -17    4   14      0.14      0.00
  -16    4   14      0.20      0.00
   11    4   14      0.06      0.00
  -16    5   14     -0.23      0.00
   10    5   14     -0.01      0.00
   11    5   14     -0.11      0.00
  -15    6   14     -0.03      0.00
    9    6   14      0.18      0.00
   10    6   14     -0.16      0.00
  -14    7   14     -0.14      0.00
  -13    7   14      0.22      0.00
    7    7   14      0.09      0.00
    8    7   14     -0.15      0.00
  -12    8   14      0.06      0.00
  -11    8   14      0.08      0.00
    6    8   14     -0.03      0.00
    7    8   14      0.18      0.00
  -10    9   14     -0.19      0.00
   -9    9   14     -0.07      0.00
   -8    9   14      0.49      0.00
   -7    9   14      0.14      0.00
   -6    9   14      0.06      0.00
    2    9   14     -0.31      0.00
    3    9   14      0.40      0.00
    4    9   14      0.17      0.00
   -6   10   14     -0.25      0.00
   -5   10   14     -0.30      0.00
   -4   10   14      0.00      0.00
   -3   10   14      0.32      0.00
   -2   10   14      0.02      0.00
   -1   10   14     -0.15      0.00
    0   10   14      0.00      0.00
  -18    1   15      0.00      0.00
   12    1   15      0.03      0.00
  -18    2   15      0.01      0.00
   12    2   15     -0.30      0.00
  -17    3   15      0.17      0.00
   11    3   15      0.52      0.00
  -17    4   15      0.05      0.00
    8    4   15     -0.31      0.00
   10    4   15     -0.17      0.00
   11    4   15     -0.02      0.00
  -16    5   15      0.01      0.00
   10    5   15      0.02      0.00
  -15    6   15      0.07      0.00
  -14    6   15     -0.11      0.00
    8    6   15      0.15      0.00
    9    6   15      0.33      0.00
  -14    7   15     -0.14      0.00
  -13    7   15      0.28      0.00
    7    7   15     -0.26      0.00
    8    7   15     -0.07      0.00
  -12    8   15      0.08      0.00
  -11    8   15     -0.07      0.00
  -10    8   15      0.40      0.00
    5    8   15      0.05      0.00
    6    8   15      0.02      0.00
   -9    9   15     -0.36      0.00
   -8    9   15     -0.25      0.00
   -7    9   15     -0.05      0.00
   -6    9   15     -0.17      0.00
   -5    9   15      0.30      0.00
    0    9   15      0.21      0.00
    1    9   15      0.10      0.00
    2    9   15     -0.12      0.00
    3    9   15     -0.03      0.00
  -18    0   16     -0.02      0.00
  -18    1   16      0.03      0.00
   11    1   16     -0.32      0.00
  -17    2   16     -0.01      0.00
   11    2   16      0.02      0.00
  -17    3   16     -0.18      0.00
   11    3   16      0.01      0.00
  -16    4   16      0.05      0.00
   10    4   16      0.10      0.00
  -16    5   16      0.07      0.00
  -15    5   16      0.04      0.00
    9    5   16      0.13      0.00
  -15    6   16      0.17      0.00
  -14    6   16      0.30      0.00
    8    6   16     -0.30      0.00
  -13    7   16      0.00      0.00
  -12    7   16      0.74      0.00
    6    7   16      0.42      0.00
    7    7   16      0.02      0.00
  -11    8   16     -0.27      0.00
  -10    8   16      0.16      0.00
    4    8   16     -0.03      0.00
    5    8   16     -0.21      0.00
   -8    9   16      0.13      0.00
   -7    9   16     -0.09      0.00
   -6    9   16     -0.34      0.00
   -5    9   16     -0.02      0.00
   -4    9   16      0.44      0.00
   -3    9   16     -0.23      0.00
   -2    9   16     -0.53      0.00
   -1    9   16      0.06      0.00
    0    9   16      0.16      0.00
    1    9   16     -0.01      0.00
    2    9   16     -0.06      0.00
  -17    0   17     -0.23      0.00
   11    0   17      0.19      0.00
  -17    1   17     -0.12      0.00
   10    1   17      0.33      0.00
   11    1   17      0.06      0.00
  -17    2   17     -0.33      0.00
   10    2   17      0.14      0.00
  -17    3   17     -0.14      0.00
  -16    3   17     -0.11      0.00
   10    3   17     -0.06      0.00
  -16    4   17     -0.20      0.00
    9    4   17     -0.15      0.00
  -15    5   17      0.02      0.00
    8    5   17     -0.20      0.00
  -14    6   17      0.24      0.00
    6    6   17      0.08      0.00
    7    6   17      0.09      0.00
  -13    7   17     -0.43      0.00
  -12    7   17      0.44      0.00
    5    7   17     -0.22      0.00
    6    7   17      0.16      0.00
  -11    8   17      0.03      0.00
  -10    8   17      0.04      0.00
   -9    8   17      0.31      0.00
    2    8   17      0.05      0.00
    3    8   17     -0.01      0.00
    4    8   17      0.21      0.00
   -7    9   17      0.31      0.00
   -6    9   17      0.00      0.00
   -5    9   17     -0.23      0.00
   -4    9   17      0.14      0.00
   -3    9   17      0.42      0.00
   -2    9   17     -0.10      0.00
   -1    9   17     -0.26      0.00
    0    9   17      0.09      0.00
   10    0   18     -0.33      0.00
  -17    1   18      0.22      0.00
   10    1   18     -0.41      0.00
  -17    2   18      0.02      0.00
    9    2   18      0.13      0.00
   10    2   18      0.06      0.00
  -16    3   18     -0.05      0.00
    9    3   18      0.16      0.00
  -16    4   18      0.24      0.00
  -15    4   18     -0.24      0.00
    8    4   18      0.06      0.00
    9    4   18     -0.16      0.00
  -15    5   18      0.14      0.00
  -14    5   18      0.06      0.00
    6    5   18      0.46      0.00
    7    5   18      0.27      0.00
    8    5   18     -0.32      0.00
  -14    6   18     -0.05      0.00
  -13    6   18      0.27      0.00
    5    6   18      0.01      0.00
    6    6   18      0.08      0.00
  -12    7   18     -0.37      0.00
  -11    7   18      0.60      0.00
    4    7   18     -0.09      0.00
    5    7   18     -0.31      0.00
  -10    8   18     -0.03      0.00
   -9    8   18      0.16      0.00
   -8    8   18      0.17      0.00
   -7    8   18      0.34      0.00
    0    8   18      0.10      0.00
    1    8   18     -0.37      0.00
    2    8   18     -0.04      0.00
   -4    9   18     -0.13      0.00
   -3    9   18      0.00      0.00
  -17    0   19      0.28      0.00
    9    0   19      0.05      0.00
  -17    1   19     -0.17      0.00
  -16    1   19      0.13      0.00
    9    1   19      0.52      0.00
  -16    2   19      0.12      0.00
    8    2   19     -0.42      0.00
    9    2   19     -0.10      0.00
  -16    3   19      0.05      0.00
  -15    3   19     -0.24      0.00
    8    3   19     -0.16      0.00
  -15    4   19      0.28      0.00
    7    4   19      0.10      0.00
    8    4   19     -0.03      0.00
  -14    5   19      0.26      0.00
    6    5   19     -0.36      0.00
    7    5   19      0.49      0.00
  -13    6   19      0.13      0.00
  -12    6   19      0.44      0.00
    4    6   19      0.05      0.00
    5    6   19     -0.07      0.00
  -11    7   19     -0.10      0.00
  -10    7   19      0.17      0.00
    2    7   19     -0.38      0.00
    3    7   19      0.19      0.00
    4    7   19      0.30      0.00
   -8    8   19     -0.22      0.00
   -7    8   19      0.14      0.00
   -6    8   19     -0.22      0.00
   -5    8   19     -0.27      0.00
   -4    8   19      0.40      0.00
   -3    8   19     -0.08      0.00
   -2    8   19     -0.41      0.00
   -1    8   19     -0.07      0.00
    0    8   19      0.43      0.00
    1    8   19      0.13      0.00
  -16    0   20      0.14      0.00
    8    0   20      0.25      0.00
  -16    1   20     -0.28      0.00
    7    1   20     -0.25      0.00
    8    1   20     -0.30      0.00
  -16    2   20     -0.31      0.00
    7    2   20      0.33      0.00
    8    2   20      0.12      0.00
  -15    3   20      0.00      0.00
    7    3   20      0.04      0.00
  -15    4   20      0.10      0.00
  -14    4   20      0.19      0.00
    6    4   20     -0.19      0.00
    7    4   20     -0.02      0.00
  -14    5   20      0.01      0.00
  -13    5   20      0.16      0.00
    4    5   20      0.42      0.00
    5    5   20      0.39      0.00
    6    5   20     -0.41      0.00
  -12    6   20      0.10      0.00
  -11    6   20      0.59      0.00
    3    6   20     -0.12      0.00
    4    6   20     -0.05      0.00
  -10    7   20     -0.16      0.00
   -9    7   20      0.00      0.00
   -8    7   20      0.03      0.00
    0    7   20     -0.21      0.00
    1    7   20      0.26      0.00
    2    7   20     -0.04      0.00
   -6    8   20      0.04      0.00
   -5    8   20     -0.35      0.00
   -4    8   20      0.04      0.00
   -3    8   20      0.29      0.00
   -2    8   20     -0.05      0.00
  -15    0   21     -0.25      0.00
    7    0   21     -0.25      0.00
  -16    1   21      0.03      0.00
  -15    1   21      0.13      0.00
    6    1   21      0.06      0.00
    7    1   21      0.01      0.00
  -15    2   21     -0.23      0.00
    6    2   21     -0.14      0.00
    7    2   21     -0.05      0.00
  -15    3   21      0.35      0.00
  -14    3   21      0.03      0.00
    6    3   21      0.02      0.00
  -14    4   21      0.14      0.00
  -13    4   21      0.06      0.00
    5    4   21      0.15      0.00
    6    4   21      0.12      0.00
  -13    5   21      0.11      0.00
  -12    5   21     -0.05      0.00
    3    5   21     -0.37      0.00
    4    5   21     -0.24      0.00
    5    5   21      0.15      0.00
  -11    6   21      0.11      0.00
  -10    6   21      0.29      0.00
    0    6   21      0.11      0.00
    1    6   21      0.12      0.00
    2    6   21      0.12      0.00
    3    6   21      0.05      0.00
   -9    7   21      0.03      0.00
   -8    7   21      0.08      0.00
   -7    7   21     -0.41      0.00
   -6    7   21      0.01      0.00
   -5    7   21      0.10      0.00
   -4    7   21      0.20      0.00
   -3    7   21      0.00      0.00
   -2    7   21     -0.31      0.00
   -1    7   21      0.14      0.00
    0    7   21     -0.11      0.00
  -14    0   22     -0.22      0.00
    6    0   22      0.10      0.00
  -15    1   22      0.00      0.00
  -14    1   22      0.45      0.00
    5    1   22      0.20      0.00
    6    1   22      0.17      0.00
  -15    2   22     -0.19      0.00
  -14    2   22     -0.26      0.00
    5    2   22      0.16      0.00
    6    2   22      0.00      0.00
  -14    3   22      0.27      0.00
  -13    3   22      0.25      0.00
    5    3   22      0.06      0.00
  -13    4   22      0.11      0.00
  -12    4   22     -0.25      0.00
    3    4   22     -0.24      0.00
    4    4   22     -0.05      0.00
  -12    5   22      0.17      0.00
  -11    5   22     -0.12      0.00
  -10    5   22      0.01      0.00
    1    5   22      0.23      0.00
    2    5   22      0.25      0.00
    3    5   22      0.02      0.00
  -10    6   22      0.16      0.00
   -9    6   22     -0.21      0.00
   -8    6   22     -0.22      0.00
   -7    6   22      0.29      0.00
   -6    6   22      0.26      0.00
   -4    6   22     -0.04      0.00
   -3    6   22     -0.01      0.00
   -2    6   22     -0.32      0.00
   -1    6   22     -0.25      0.00
    0    6   22      0.00      0.00
    1    6   22     -0.05      0.00
   -7    7   22     -0.03      0.00
   -6    7   22     -0.21      0.00
   -5    7   22     -0.13      0.00
   -4    7   22      0.09      0.00
   -3    7   22      0.37      0.00
   -2    7   22      0.06      0.00
  -13    0   23     -0.16      0.00
    5    0   23     -0.04      0.00
  -14    1   23     -0.08      0.00
  -13    1   23      0.18      0.00
    4    1   23     -0.32      0.00
    5    1   23     -0.32      0.00
  -14    2   23      0.01      0.00
  -13    2   23     -0.14      0.00
    4    2   23     -0.22      0.00
    5    2   23      0.02      0.00
  -13    3   23      0.14      0.00
  -12    3   23      0.06      0.00
    3    3   23     -0.08      0.00
    4    3   23     -0.18      0.00
  -12    4   23      0.00      0.00
  -11    4   23     -0.23      0.00
    2    4   23      0.17      0.00
    3    4   23      0.00      0.00
  -11    5   23      0.21      0.00
  -10    5   23     -0.23      0.00
   -9    5   23     -0.05      0.00
   -8    5   23      0.11      0.00
   -7    5   23      0.55      0.00
   -2    5   23     -0.09      0.00
   -1    5   23      0.04      0.00
    0    5   23     -0.14      0.00
    1    5   23     -0.05      0.00
    2    5   23      0.12      0.00
   -8    6   23     -0.37      0.00
   -7    6   23     -0.23      0.00
   -6    6   23      0.00      0.00
   -5    6   23      0.34      0.00
   -4    6   23      0.26      0.00
   -3    6   23      0.23      0.00
   -2    6   23      0.13      0.00
   -1    6   23     -0.13      0.00
  -14    0   24      0.30      0.00
  -12    0   24     -0.35      0.00
    2    0   24     -0.03      0.00
    4    0   24      0.06      0.00
  -13    1   24     -0.11      0.00
  -12    1   24      0.19      0.00
    2    1   24     -0.43      0.00
    3    1   24      0.26      0.00
    4    1   24      0.39      0.00
  -13    2   24      0.02      0.00
  -12    2   24      0.10      0.00
    2    2   24     -0.25      0.00
    3    2   24      0.10      0.00
  -12    3   24      0.17      0.00
  -11    3   24     -0.11      0.00
    1    3   24     -0.05      0.00
    2    3   24     -0.11      0.00
    3    3   24      0.22      0.00
  -11    4   24      0.06      0.00
  -10    4   24     -0.09      0.00
   -9    4   24      0.01      0.00
   -1    4   24      0.07      0.00
    0    4   24      0.13      0.00
    1    4   24     -0.04      0.00
    2    4   24     -0.02      0.00
   -9    5   24     -0.19      0.00
   -8    5   24     -0.30      0.00
   -7    5   24      0.02      0.00
   -6    5   24      0.43      0.00
   -5    5   24      0.10      0.00
   -4    5   24      0.35      0.00
   -3    5   24      0.04      0.00
   -2    5   24     -0.26      0.00
   -1    5   24      0.04      0.00
    0    5   24     -0.07      0.00
  -13    0   25      0.37      0.00
  -11    0   25     -0.37      0.00
   -1    0   25     -0.18      0.00
    1    0   25      0.02      0.00
  -12    1   25     -0.02      0.00
  -11    1   25      0.44      0.00
  -10    1   25      0.05      0.00
    0    1   25     -0.08      0.00
    1    1   25      0.09      0.00
    2    1   25     -0.13      0.00
  -12    2   25     -0.16      0.00
  -11    2   25      0.04      0.00
  -10    2   25     -0.09      0.00
    0    2   25      0.01      0.00
    1    2   25      0.05      0.00
    2    2   25      0.09      0.00
  -11    3   25      0.28      0.00
  -10    3   25      0.11      0.00
   -9    3   25     -0.38      0.00
   -1    3   25     -0.14      0.00
    0    3   25     -0.01      0.00
    1    3   25      0.17      0.00
  -10    4   25     -0.04      0.00
   -9    4   25     -0.17      0.00
   -8    4   25      0.31      0.00
   -7    4   25     -0.06      0.00
   -6    4   25      0.15      0.00
   -5    4   25      0.06      0.00
   -4    4   25     -0.15      0.00
   -3    4   25      0.07      0.00
   -2    4   25     -0.06      0.00
   -1    4   25     -0.22      0.00
   -6    5   25      0.01      0.00
   -5    5   25     -0.15      0.00
   -4    5   25     -0.06      0.00
    0    0    0      0.00      0.00
# SQUEEZE RESULTS (Version = 150216)
# Note: Data are Listed for all Voids in the P1 Unit Cell
# i.e. Centre of Gravity, Solvent Accessible Volume,
# Recovered number of Electrons in the Void and
# Details about the Squeezed Material
loop_
  _platon_squeeze_void_nr
  _platon_squeeze_void_average_x
  _platon_squeeze_void_average_y
  _platon_squeeze_void_average_z
  _platon_squeeze_void_volume
  _platon_squeeze_void_count_electrons
  _platon_squeeze_void_content
   1  0.250 -0.033  0.750       332        76 ' '
   2  0.750 -0.034  0.250       331        76 ' '
# Missing Reflections Below sin(th)/lambda = 0.25
loop_
  _platon_missing_refln_index_h
  _platon_missing_refln_index_k
  _platon_missing_refln_index_l
  _platon_missing_refln_theta
    1    1    0     5.794
    1    2    0    10.282
   -1    0    1     3.251
    0    2    1    10.031
    2    0    2     8.603
   -2    2    2    11.792
    0    2    2    10.729
    1    2    2    11.537
   -3    0    3     9.796
    3    1    3    13.884
   -4    1    4    14.020
   -3    1    4    11.924
   -2    1    4    10.405
   -3    0    5    12.228
_platon_squeeze_void_probe_radius                  1.20
_platon_squeeze_details
)
TITL CF solution in P21/n
CELL   14.7815    9.0701   21.2106     90.00    106.72     90.00
SPGR P21/n
# Solvent Accessible Volume =       664
# Electrons Found in S.A.V. =       152
# Note: Atoms in Void as Cxxx and Qxxx all others
C101 0.713 0.128 0.236 !       1.52 eA-3
C102 0.687 0.101 0.206 !       1.49 eA-3
C103 0.763 0.152 0.318 !       1.48 eA-3
C104 0.827 0.499 0.213 !       1.46 eA-3
C105 0.759 0.188 0.269 !       1.43 eA-3
C106 0.786 0.565 0.178 !       1.41 eA-3
C107 0.656 0.998 0.218 !       1.37 eA-3
C108 0.866 0.406 0.328 !       0.98 eA-3
)
;
_shelx_fab_checksum              12962

####################################################################### 
# 
# This file contains crystal structure data downloaded from the 
# Cambridge Structural Database (CSD) hosted by the Cambridge 
# Crystallographic Data Centre (CCDC).
# 
# Full information about CCDC data access policies and citation 
# guidelines are available at http://www.ccdc.cam.ac.uk/access/V1 
# 
# Audit and citation data items may have been added by the CCDC. 
# Please retain this information to preserve the provenance of 
# this file and to allow appropriate attribution of the data. 
# 
#######################################################################

data_HOFTPE4N
_database_code_depnum_ccdc_archive 'CCDC 1451589'
loop_
_citation_id
_citation_doi
_citation_year
1 10.1039/C6SC03177C 2016
_audit_update_record             
;
2016-09-23 deposited with the CCDC.
2016-10-05 downloaded from the CCDC.
;

_audit_creation_method           SHELXL-2014/7
_shelx_SHELXL_version_number     2014/7
_chemical_name_systematic        ?
_chemical_name_common            HOFTPE4N
_chemical_melting_point          ?
_chemical_formula_moiety         'C26 H16 N4 O8'
_chemical_formula_sum            'C26 H16 N4 O8'
_chemical_formula_weight         512.43

loop_
_atom_type_symbol
_atom_type_description
_atom_type_scat_dispersion_real
_atom_type_scat_dispersion_imag
_atom_type_scat_source
C C 0.0181 0.0091 'International Tables Vol C Tables 4.2.6.8 and 6.1.1.4'
H H 0.0000 0.0000 'International Tables Vol C Tables 4.2.6.8 and 6.1.1.4'
N N 0.0311 0.0180 'International Tables Vol C Tables 4.2.6.8 and 6.1.1.4'
O O 0.0492 0.0322 'International Tables Vol C Tables 4.2.6.8 and 6.1.1.4'

_space_group_crystal_system      tetragonal
_space_group_IT_number           86
_space_group_name_H-M_alt        'P 42/n'
_space_group_name_Hall           '-P 4bc'

_shelx_space_group_comment       
;
The symmetry employed for this shelxl refinement is uniquely defined
by the following loop, which should always be used as a source of
symmetry information in preference to the above space-group names.
They are only intended as comments.
;

loop_
_space_group_symop_operation_xyz
'x, y, z'
'-y, x+1/2, z+1/2'
'-x+1/2, -y+1/2, z'
'y+1/2, -x, z+1/2'
'-x, -y, -z'
'y, -x-1/2, -z-1/2'
'x-1/2, y-1/2, -z'
'-y-1/2, x, -z-1/2'

_cell_length_a                   19.9155(2)
_cell_length_b                   19.9155(2)
_cell_length_c                   13.4286(2)
_cell_angle_alpha                90
_cell_angle_beta                 90
_cell_angle_gamma                90
_cell_volume                     5326.15(13)
_cell_formula_units_Z            8
_cell_measurement_temperature    173(2)
_cell_measurement_reflns_used    4570
_cell_measurement_theta_min      3.9400
_cell_measurement_theta_max      73.1010

_exptl_crystal_description       block
_exptl_crystal_colour            yellow
_exptl_crystal_density_meas      ?
_exptl_crystal_density_method    ?
_exptl_crystal_density_diffrn    1.278
_exptl_crystal_F_000             2112
_exptl_transmission_factor_min   ?
_exptl_transmission_factor_max   ?
_exptl_crystal_size_max          0.3
_exptl_crystal_size_mid          0.3
_exptl_crystal_size_min          0.2
_exptl_absorpt_coefficient_mu    0.822
_shelx_estimated_absorpt_T_min   ?
_shelx_estimated_absorpt_T_max   ?
_exptl_absorpt_correction_T_min  0.75059
_exptl_absorpt_correction_T_max  1.00000
_exptl_absorpt_correction_type   multi-scan
_exptl_absorpt_process_details   
;
CrysAlisPro, Agilent Technologies,
Version 1.171.36.32 (release 02-08-2013 CrysAlis171 .NET)
(compiled Aug  2 2013,16:46:58)
Empirical absorption correction using spherical harmonics,
 implemented in SCALE3 ABSPACK scaling algorithm.
;
_exptl_absorpt_special_details   ?
_diffrn_ambient_temperature      173(2)
_diffrn_radiation_wavelength     1.54178
_diffrn_radiation_type           CuK\a
_diffrn_source                   'SuperNova (Cu) X-ray Source'
_diffrn_radiation_monochromator  mirror
_diffrn_measurement_device_type  'SuperNova, Dual, Cu at zero, Atlas'
_diffrn_measurement_method       '\w scans'
_diffrn_detector_area_resol_mean 10.6525
_diffrn_reflns_number            11147
_diffrn_reflns_av_unetI/netI     0.0211
_diffrn_reflns_av_R_equivalents  0.0162
_diffrn_reflns_limit_h_min       -22
_diffrn_reflns_limit_h_max       24
_diffrn_reflns_limit_k_min       -24
_diffrn_reflns_limit_k_max       21
_diffrn_reflns_limit_l_min       -7
_diffrn_reflns_limit_l_max       16
_diffrn_reflns_theta_min         3.138
_diffrn_reflns_theta_max         73.839
_diffrn_reflns_theta_full        67.679
_diffrn_measured_fraction_theta_max 0.973
_diffrn_measured_fraction_theta_full 0.999
_diffrn_reflns_Laue_measured_fraction_max 0.973
_diffrn_reflns_Laue_measured_fraction_full 0.999
_diffrn_reflns_point_group_measured_fraction_max 0.973
_diffrn_reflns_point_group_measured_fraction_full 0.999
_reflns_number_total             5252
_reflns_number_gt                4115
_reflns_threshold_expression     'I > 2\s(I)'
_reflns_Friedel_coverage         0.000
_reflns_Friedel_fraction_max     .
_reflns_Friedel_fraction_full    .

_reflns_special_details          
;
 Reflections were merged by SHELXL according to the crystal
 class for the calculation of statistics and refinement.
 
 Structure factors included contributions from the .fab file.
 
 _reflns_Friedel_fraction is defined as the number of unique
 Friedel pairs measured divided by the number that would be
 possible theoretically, ignoring centric projections and
 systematic absences.
;

_computing_data_collection       ?
_computing_cell_refinement       ?
_computing_data_reduction        ?
_computing_structure_solution    'SHELXL-2014/7 (Sheldrick, 2014)'
_computing_structure_refinement  'SHELXL-2014/7 (Sheldrick, 2014)'
_computing_molecular_graphics    ?
_computing_publication_material  ?
_refine_special_details          ?
_refine_ls_structure_factor_coef Fsqd
_refine_ls_matrix_type           full
_refine_ls_weighting_scheme      calc
_refine_ls_weighting_details     
'w=1/[\s^2^(Fo^2^)+(0.0782P)^2^+1.1396P] where P=(Fo^2^+2Fc^2^)/3'
_atom_sites_solution_primary     ?
_atom_sites_solution_secondary   ?
_atom_sites_solution_hydrogens   geom
_refine_ls_hydrogen_treatment    constr
_refine_ls_extinction_method     none
_refine_ls_extinction_coef       .
_refine_ls_number_reflns         5252
_refine_ls_number_parameters     343
_refine_ls_number_restraints     1
_refine_ls_R_factor_all          0.0644
_refine_ls_R_factor_gt           0.0528
_refine_ls_wR_factor_ref         0.1594
_refine_ls_wR_factor_gt          0.1470
_refine_ls_goodness_of_fit_ref   1.060
_refine_ls_restrained_S_all      1.070
_refine_ls_shift/su_max          0.001
_refine_ls_shift/su_mean         0.000

loop_
_atom_site_label
_atom_site_type_symbol
_atom_site_fract_x
_atom_site_fract_y
_atom_site_fract_z
_atom_site_U_iso_or_equiv
_atom_site_adp_type
_atom_site_occupancy
_atom_site_site_symmetry_order
_atom_site_calc_flag
_atom_site_refinement_flags_posn
_atom_site_refinement_flags_adp
_atom_site_refinement_flags_occupancy
_atom_site_disorder_assembly
_atom_site_disorder_group
C1 C 1.00113(10) 0.44919(9) 0.12090(13) 0.0541(4) Uani 1 1 d . . . . .
C2 C 0.89471(10) 0.13021(10) -0.08196(14) 0.0569(4) Uani 1 1 d . . . . .
H2 H 0.8841 0.1693 -0.1194 0.068 Uiso 1 1 calc R U . . .
C3 C 0.88210(10) 0.06774(10) -0.12158(13) 0.0582(4) Uani 1 1 d . . . . .
H3 H 0.8634 0.0634 -0.1864 0.070 Uiso 1 1 calc R U . . .
C4 C 0.93821(10) 0.42151(10) 0.12922(13) 0.0555(4) Uani 1 1 d . . . . .
H4 H 0.9026 0.4458 0.1595 0.067 Uiso 1 1 calc R U . . .
C5 C 0.92300(9) 0.13687(9) 0.01281(13) 0.0518(4) Uani 1 1 d . . . . .
C6 C 0.93952(10) 0.20371(9) 0.05612(12) 0.0533(4) Uani 1 1 d . . . . .
C7 C 0.89695(10) 0.01171(10) -0.06596(14) 0.0575(4) Uani 1 1 d . . . . .
C8 C 1.04239(10) 0.35323(10) 0.03737(15) 0.0615(5) Uani 1 1 d . . . . .
H8 H 1.0779 0.3303 0.0044 0.074 Uiso 1 1 calc R U . . .
C9 C 0.98019(10) 0.32216(9) 0.04729(12) 0.0527(4) Uani 1 1 d . . . . .
N3 N 0.88606(10) -0.05402(10) -0.11086(14) 0.0708(5) Uani 1 1 d . . . . .
C11 C 0.93415(10) 0.07935(10) 0.06847(13) 0.0569(4) Uani 1 1 d . . . . .
H11 H 0.9503 0.0834 0.1348 0.068 Uiso 1 1 calc R U . . .
C12 C 0.92807(10) 0.35719(10) 0.09231(13) 0.0537(4) Uani 1 1 d . . . . .
H12 H 0.8851 0.3369 0.0979 0.064 Uiso 1 1 calc R U . . .
N2 N 1.01355(9) 0.51524(9) 0.16510(13) 0.0650(4) Uani 1 1 d . . . . .
O4 O 1.06498(9) 0.54475(9) 0.14326(16) 0.0905(6) Uani 1 1 d . . . . .
C15 C 0.92141(11) 0.21000(9) 0.16380(13) 0.0570(4) Uani 1 1 d . . . . .
C16 C 0.99530(10) 0.24556(9) -0.09899(13) 0.0534(4) Uani 1 1 d . . . . .
C17 C 0.97716(12) 0.29238(10) -0.17072(14) 0.0645(5) Uani 1 1 d . . . . .
H17 H 0.9493 0.3291 -0.1526 0.077 Uiso 1 1 calc R U . . .
O3 O 0.97277(10) 0.53752(10) 0.22416(15) 0.0932(6) Uani 1 1 d . . . . .
C20 C 1.03747(12) 0.19301(10) -0.12574(15) 0.0628(5) Uani 1 1 d . . . . .
H20 H 1.0516 0.1616 -0.0768 0.075 Uiso 1 1 calc R U . . .
C21 C 0.96993(10) 0.25379(9) 0.00488(13) 0.0529(4) Uani 1 1 d . . . . .
C22 C 0.92222(10) 0.01628(10) 0.02947(15) 0.0600(5) Uani 1 1 d . . . . .
H22 H 0.9312 -0.0230 0.0674 0.072 Uiso 1 1 calc R U . . .
C23 C 0.85508(12) 0.20187(12) 0.19290(16) 0.0684(5) Uani 1 1 d . . . . .
H23 H 0.8214 0.1940 0.1443 0.082 Uiso 1 1 calc R U . . .
C24 C 1.05328(10) 0.41675(11) 0.07467(15) 0.0629(5) Uani 1 1 d . . . . .
H24 H 1.0960 0.4376 0.0685 0.076 Uiso 1 1 calc R U . . .
C25 C 1.05911(13) 0.18619(11) -0.22336(16) 0.0699(6) Uani 1 1 d . . . . .
H25 H 1.0873 0.1499 -0.2423 0.084 Uiso 1 1 calc R U . . .
O5 O 0.90441(11) -0.10362(9) -0.06548(16) 0.0977(6) Uani 1 1 d . . . . .
C27 C 0.99894(14) 0.28642(12) -0.26797(15) 0.0734(6) Uani 1 1 d . . . . .
H27 H 0.9865 0.3186 -0.3169 0.088 Uiso 1 1 calc R U . . .
C28 C 0.97080(13) 0.21956(11) 0.23557(14) 0.0661(5) Uani 1 1 d . . . . .
H28 H 1.0163 0.2246 0.2159 0.079 Uiso 1 1 calc R U . . .
O8 O 1.05813(14) 0.27467(13) -0.45059(14) 0.1213(8) Uani 1 1 d . . . . .
C30 C 0.88812(16) 0.21471(11) 0.36176(15) 0.0784(7) Uani 1 1 d . . . . .
C31 C 0.95388(16) 0.22177(11) 0.33577(15) 0.0765(7) Uani 1 1 d . . . . .
H31 H 0.9874 0.2281 0.3852 0.092 Uiso 1 1 calc R U . . .
C32 C 1.03900(13) 0.23296(11) -0.29201(14) 0.0682(5) Uani 1 1 d . . . . .
N1 N 0.8690(2) 0.21879(12) 0.46808(18) 0.1080(10) Uani 1 1 d . . . . .
O1 O 0.81069(17) 0.21207(17) 0.48882(18) 0.1609(15) Uani 1 1 d D . . . .
C35 C 0.83791(14) 0.20526(12) 0.29262(18) 0.0800(7) Uani 1 1 d . . . . .
H35 H 0.7924 0.2012 0.3130 0.096 Uiso 1 1 calc R U . . .
O7 O 1.08264(17) 0.17209(12) -0.42234(16) 0.1357(10) Uani 1 1 d . . . . .
N4 N 1.06141(14) 0.22594(13) -0.39611(15) 0.0908(7) Uani 1 1 d . . . . .
O2 O 0.9131(2) 0.22611(14) 0.52939(15) 0.1472(13) Uani 1 1 d . . . . .
O9 O 0.85954(13) -0.05650(10) -0.19314(14) 0.1048(7) Uani 1 1 d . . . . .

loop_
_atom_site_aniso_label
_atom_site_aniso_U_11
_atom_site_aniso_U_22
_atom_site_aniso_U_33
_atom_site_aniso_U_23
_atom_site_aniso_U_13
_atom_site_aniso_U_12
C1 0.0643(10) 0.0564(10) 0.0415(8) -0.0041(7) -0.0012(7) -0.0036(8)
C2 0.0633(11) 0.0618(10) 0.0456(9) 0.0049(8) -0.0032(8) -0.0033(8)
C3 0.0638(11) 0.0693(11) 0.0414(8) 0.0014(8) -0.0021(8) -0.0062(9)
C4 0.0606(10) 0.0619(10) 0.0439(8) -0.0026(8) 0.0032(8) 0.0029(8)
C5 0.0561(9) 0.0582(10) 0.0413(8) 0.0020(7) 0.0029(7) -0.0017(7)
C6 0.0612(10) 0.0585(10) 0.0400(8) 0.0014(7) 0.0006(7) -0.0019(8)
C7 0.0599(10) 0.0611(11) 0.0515(10) -0.0031(8) 0.0031(8) -0.0016(8)
C8 0.0610(11) 0.0664(11) 0.0571(10) -0.0089(9) 0.0134(9) -0.0035(9)
C9 0.0627(10) 0.0583(10) 0.0369(8) -0.0001(7) 0.0043(7) -0.0025(8)
N3 0.0819(12) 0.0664(11) 0.0640(10) -0.0037(8) -0.0029(9) -0.0011(9)
C11 0.0653(11) 0.0643(11) 0.0410(8) 0.0030(8) -0.0028(8) 0.0006(8)
C12 0.0566(10) 0.0612(10) 0.0432(8) 0.0008(7) 0.0027(7) -0.0019(8)
N2 0.0705(11) 0.0642(10) 0.0603(10) -0.0090(8) -0.0069(8) -0.0003(8)
O4 0.0750(10) 0.0723(10) 0.1243(16) -0.0216(10) 0.0021(10) -0.0144(8)
C15 0.0763(12) 0.0529(9) 0.0418(8) 0.0017(7) 0.0049(8) -0.0028(8)
C16 0.0660(10) 0.0517(9) 0.0426(8) -0.0017(7) 0.0056(8) -0.0031(8)
C17 0.0847(14) 0.0599(11) 0.0490(10) 0.0038(8) 0.0082(9) 0.0100(9)
O3 0.0987(13) 0.0868(11) 0.0941(13) -0.0388(10) 0.0165(10) -0.0063(9)
C20 0.0801(13) 0.0553(10) 0.0532(10) 0.0026(8) 0.0092(9) 0.0049(9)
C21 0.0600(10) 0.0568(10) 0.0421(8) 0.0003(7) 0.0025(7) -0.0003(7)
C22 0.0668(11) 0.0587(10) 0.0546(10) 0.0055(8) -0.0025(9) 0.0025(8)
C23 0.0740(13) 0.0750(13) 0.0562(11) 0.0065(10) 0.0110(10) 0.0008(10)
C24 0.0599(11) 0.0706(12) 0.0583(11) -0.0072(9) 0.0076(9) -0.0100(9)
C25 0.0906(15) 0.0584(11) 0.0606(12) -0.0075(9) 0.0173(11) 0.0043(10)
O5 0.1230(16) 0.0629(10) 0.1073(14) -0.0020(9) -0.0354(12) 0.0081(9)
C27 0.1037(17) 0.0713(13) 0.0452(10) 0.0082(9) 0.0069(10) 0.0075(12)
C28 0.0865(14) 0.0651(11) 0.0467(9) 0.0000(8) -0.0032(9) -0.0093(10)
O8 0.169(2) 0.1359(19) 0.0587(10) 0.0246(12) 0.0336(12) 0.0302(16)
C30 0.135(2) 0.0555(11) 0.0446(10) 0.0041(8) 0.0189(13) 0.0105(12)
C31 0.123(2) 0.0629(12) 0.0441(10) -0.0024(9) -0.0036(12) -0.0098(12)
C32 0.0933(15) 0.0670(12) 0.0444(9) -0.0037(9) 0.0120(10) -0.0028(10)
N1 0.190(3) 0.0751(14) 0.0588(13) 0.0131(11) 0.0366(18) 0.0251(16)
O1 0.194(3) 0.207(3) 0.0813(14) 0.0554(17) 0.0704(18) 0.111(2)
C35 0.0972(17) 0.0732(14) 0.0697(14) 0.0132(11) 0.0309(13) 0.0136(12)
O7 0.226(3) 0.1022(16) 0.0795(13) -0.0270(12) 0.0548(16) 0.0148(17)
N4 0.1223(19) 0.0953(15) 0.0547(11) -0.0070(11) 0.0187(11) 0.0028(13)
O2 0.259(4) 0.138(2) 0.0450(10) -0.0051(11) 0.0151(16) -0.049(2)
O9 0.167(2) 0.0820(12) 0.0653(10) -0.0123(9) -0.0262(12) -0.0081(12)

_geom_special_details            
;
 All esds (except the esd in the dihedral angle between two l.s. planes)
 are estimated using the full covariance matrix.  The cell esds are taken
 into account individually in the estimation of esds in distances, angles
 and torsion angles; correlations between esds in cell parameters are only
 used when they are defined by crystal symmetry.  An approximate (isotropic)
 treatment of cell esds is used for estimating esds involving l.s. planes.
;

loop_
_geom_bond_atom_site_label_1
_geom_bond_atom_site_label_2
_geom_bond_distance
_geom_bond_site_symmetry_2
_geom_bond_publ_flag
C1 C24 1.372(3) . ?
C1 C4 1.374(3) . ?
C1 N2 1.464(2) . ?
C2 C3 1.376(3) . ?
C2 C5 1.398(3) . ?
C3 C7 1.375(3) . ?
C4 C12 1.388(3) . ?
C5 C11 1.386(3) . ?
C5 C6 1.489(3) . ?
C6 C21 1.354(3) . ?
C6 C15 1.496(2) . ?
C7 C22 1.380(3) . ?
C7 N3 1.457(3) . ?
C8 C24 1.378(3) . ?
C8 C9 1.391(3) . ?
C9 C12 1.389(3) . ?
C9 C21 1.490(3) . ?
N3 O5 1.217(3) . ?
N3 O9 1.226(3) . ?
C11 C22 1.381(3) . ?
N2 O4 1.217(2) . ?
N2 O3 1.219(2) . ?
C15 C23 1.387(3) . ?
C15 C28 1.390(3) . ?
C16 C17 1.389(3) . ?
C16 C20 1.389(3) . ?
C16 C21 1.493(2) . ?
C17 C27 1.381(3) . ?
C20 C25 1.387(3) . ?
C23 C35 1.384(3) . ?
C25 C32 1.370(3) . ?
C27 C32 1.369(3) . ?
C28 C31 1.388(3) . ?
O8 N4 1.217(3) . ?
C30 C31 1.363(4) . ?
C30 C35 1.377(4) . ?
C30 N1 1.480(3) . ?
C32 N4 1.474(3) . ?
N1 O1 1.201(4) . ?
N1 O2 1.213(4) . ?
O7 N4 1.205(3) . ?

loop_
_geom_angle_atom_site_label_1
_geom_angle_atom_site_label_2
_geom_angle_atom_site_label_3
_geom_angle
_geom_angle_site_symmetry_1
_geom_angle_site_symmetry_3
_geom_angle_publ_flag
C24 C1 C4 122.59(18) . . ?
C24 C1 N2 118.61(18) . . ?
C4 C1 N2 118.79(17) . . ?
C3 C2 C5 120.74(18) . . ?
C7 C3 C2 118.98(17) . . ?
C1 C4 C12 118.29(17) . . ?
C11 C5 C2 118.50(17) . . ?
C11 C5 C6 119.52(16) . . ?
C2 C5 C6 121.95(16) . . ?
C21 C6 C5 123.95(16) . . ?
C21 C6 C15 122.50(17) . . ?
C5 C6 C15 113.52(15) . . ?
C3 C7 C22 121.96(18) . . ?
C3 C7 N3 118.18(17) . . ?
C22 C7 N3 119.85(18) . . ?
C24 C8 C9 120.91(18) . . ?
C12 C9 C8 118.93(17) . . ?
C12 C9 C21 121.53(17) . . ?
C8 C9 C21 119.47(17) . . ?
O5 N3 O9 123.2(2) . . ?
O5 N3 C7 118.50(19) . . ?
O9 N3 C7 118.25(19) . . ?
C22 C11 C5 121.31(17) . . ?
C4 C12 C9 120.67(18) . . ?
O4 N2 O3 122.80(19) . . ?
O4 N2 C1 118.59(18) . . ?
O3 N2 C1 118.58(18) . . ?
C23 C15 C28 119.63(18) . . ?
C23 C15 C6 119.49(18) . . ?
C28 C15 C6 120.74(19) . . ?
C17 C16 C20 118.94(17) . . ?
C17 C16 C21 119.10(17) . . ?
C20 C16 C21 121.94(17) . . ?
C27 C17 C16 121.1(2) . . ?
C25 C20 C16 120.42(19) . . ?
C6 C21 C9 122.68(16) . . ?
C6 C21 C16 123.04(17) . . ?
C9 C21 C16 114.27(15) . . ?
C7 C22 C11 118.35(18) . . ?
C35 C23 C15 120.2(2) . . ?
C1 C24 C8 118.55(19) . . ?
C32 C25 C20 118.6(2) . . ?
C32 C27 C17 118.2(2) . . ?
C31 C28 C15 120.3(2) . . ?
C31 C30 C35 122.6(2) . . ?
C31 C30 N1 119.3(3) . . ?
C35 C30 N1 118.1(3) . . ?
C30 C31 C28 118.6(2) . . ?
C27 C32 C25 122.71(19) . . ?
C27 C32 N4 118.3(2) . . ?
C25 C32 N4 119.0(2) . . ?
O1 N1 O2 123.8(3) . . ?
O1 N1 C30 117.8(3) . . ?
O2 N1 C30 118.3(3) . . ?
C30 C35 C23 118.7(2) . . ?
O7 N4 O8 123.6(2) . . ?
O7 N4 C32 117.9(2) . . ?
O8 N4 C32 118.6(2) . . ?

_refine_diff_density_max         0.248
_refine_diff_density_min         -0.242
_refine_diff_density_rms         0.035

_shelx_res_file                  
;

    D:\xray\yutao\TPE-4NO2\tpa-4no2_sq.res created by SHELXL-2014/7

REM  TPA-4NO2 in P4(2)/n
REM R1 =  0.0887 for    4115 Fo > 4sig(Fo)  and  0.1008 for all    5252 data
REM    343 parameters refined using      0 restraints
REM Highest difference peak  1.389,  deepest hole -0.315,  1-sigma level  0.147
REM  TPA-4NO2 in P4(2)/n
REM R1 =  0.0527 for    4115 Fo > 4sig(Fo)  and  0.0643 for all    5252 data
REM    343 parameters refined using      0 restraints
REM Highest difference peak  0.247,  deepest hole -0.242,  1-sigma level  0.035
TITL TPA-4NO2 in P4(2)/n
CELL 1.54178 19.9155 19.9155 13.4286 90.000 90.000 90.000
ZERR 8.0000 0.0002 0.0002 0.0002 0.000 0.000 0.000
LATT 1
SYMM -Y, 0.5+X, 0.5+Z
SYMM 0.5-X, 0.5-Y, Z
SYMM 0.5+Y, -X, 0.5+Z
SFAC C H N O
UNIT 208 128 32 64
MERG 2
FMAP 2
GRID
PLAN 5
TEMP -100
BOND
EQIV $9 3/2-X,1/2-Y,Z
DFIX 2.95 0.01 O1 O1_$9
ABIN
L.S. 20
ACTA
WGHT    0.078200    1.139600
FVAR       3.67608
C1    1    1.001135    0.449189    0.120899    11.00000    0.06425    0.05644 =
         0.04154   -0.00411   -0.00121   -0.00363
C2    1    0.894713    0.130215   -0.081956    11.00000    0.06325    0.06182 =
         0.04562    0.00486   -0.00323   -0.00327
AFIX  43
H2    2    0.884075    0.169253   -0.119426    11.00000   -1.20000
AFIX   0
C3    1    0.882104    0.067739   -0.121577    11.00000    0.06385    0.06935 =
         0.04136    0.00135   -0.00208   -0.00622
AFIX  43
H3    2    0.863428    0.063397   -0.186355    11.00000   -1.20000
AFIX   0
C4    1    0.938214    0.421512    0.129223    11.00000    0.06059    0.06189 =
         0.04391   -0.00263    0.00324    0.00292
AFIX  43
H4    2    0.902552    0.445759    0.159462    11.00000   -1.20000
AFIX   0
C5    1    0.922998    0.136871    0.012806    11.00000    0.05608    0.05817 =
         0.04125    0.00200    0.00288   -0.00167
C6    1    0.939523    0.203712    0.056118    11.00000    0.06120    0.05853 =
         0.04003    0.00140    0.00058   -0.00188
C7    1    0.896952    0.011707   -0.065963    11.00000    0.05988    0.06105 =
         0.05148   -0.00313    0.00315   -0.00158
C8    1    1.042395    0.353231    0.037373    11.00000    0.06099    0.06637 =
         0.05712   -0.00887    0.01343   -0.00354
AFIX  43
H8    2    1.077857    0.330331    0.004429    11.00000   -1.20000
AFIX   0
C9    1    0.980188    0.322164    0.047295    11.00000    0.06273    0.05834 =
         0.03692   -0.00014    0.00433   -0.00253
N3    3    0.886056   -0.054021   -0.110861    11.00000    0.08194    0.06642 =
         0.06398   -0.00375   -0.00285   -0.00108
C11   1    0.934155    0.079347    0.068465    11.00000    0.06532    0.06428 =
         0.04096    0.00301   -0.00278    0.00063
AFIX  43
H11   2    0.950329    0.083365    0.134752    11.00000   -1.20000
AFIX   0
C12   1    0.928074    0.357193    0.092307    11.00000    0.05661    0.06121 =
         0.04322    0.00084    0.00270   -0.00191
AFIX  43
H12   2    0.885053    0.336933    0.097889    11.00000   -1.20000
AFIX   0
N2    3    1.013550    0.515237    0.165101    11.00000    0.07052    0.06416 =
         0.06028   -0.00900   -0.00688   -0.00027
O4    4    1.064980    0.544754    0.143263    11.00000    0.07495    0.07227 =
         0.12435   -0.02161    0.00214   -0.01438
C15   1    0.921412    0.210003    0.163797    11.00000    0.07625    0.05290 =
         0.04178    0.00168    0.00488   -0.00276
C16   1    0.995305    0.245556   -0.098991    11.00000    0.06598    0.05172 =
         0.04262   -0.00175    0.00561   -0.00308
C17   1    0.977163    0.292385   -0.170718    11.00000    0.08474    0.05986 =
         0.04900    0.00383    0.00819    0.01000
AFIX  43
H17   2    0.949311    0.329134   -0.152599    11.00000   -1.20000
AFIX   0
O3    4    0.972774    0.537522    0.224157    11.00000    0.09865    0.08676 =
         0.09412   -0.03877    0.01647   -0.00631
C20   1    1.037466    0.193013   -0.125742    11.00000    0.08005    0.05527 =
         0.05321    0.00259    0.00923    0.00488
AFIX  43
H20   2    1.051566    0.161552   -0.076849    11.00000   -1.20000
AFIX   0
C21   1    0.969932    0.253786    0.004885    11.00000    0.05998    0.05676 =
         0.04207    0.00032    0.00254   -0.00027
C22   1    0.922223    0.016280    0.029472    11.00000    0.06679    0.05867 =
         0.05456    0.00549   -0.00252    0.00250
AFIX  43
H22   2    0.931192   -0.022968    0.067417    11.00000   -1.20000
AFIX   0
C23   1    0.855083    0.201873    0.192898    11.00000    0.07399    0.07498 =
         0.05620    0.00653    0.01096    0.00076
AFIX  43
H23   2    0.821365    0.193959    0.144252    11.00000   -1.20000
AFIX   0
C24   1    1.053279    0.416753    0.074667    11.00000    0.05986    0.07059 =
         0.05834   -0.00717    0.00764   -0.00997
AFIX  43
H24   2    1.095967    0.437630    0.068495    11.00000   -1.20000
AFIX   0
C25   1    1.059105    0.186187   -0.223360    11.00000    0.09063    0.05837 =
         0.06062   -0.00753    0.01731    0.00433
AFIX  43
H25   2    1.087273    0.149858   -0.242251    11.00000   -1.20000
AFIX   0
O5    4    0.904411   -0.103617   -0.065478    11.00000    0.12296    0.06290 =
         0.10734   -0.00196   -0.03540    0.00814
C27   1    0.998939    0.286424   -0.267974    11.00000    0.10372    0.07134 =
         0.04522    0.00819    0.00695    0.00755
AFIX  43
H27   2    0.986457    0.318558   -0.316870    11.00000   -1.20000
AFIX   0
C28   1    0.970796    0.219556    0.235574    11.00000    0.08654    0.06510 =
         0.04673   -0.00001   -0.00319   -0.00930
AFIX  43
H28   2    1.016345    0.224595    0.215935    11.00000   -1.20000
AFIX   0
O8    4    1.058133    0.274672   -0.450586    11.00000    0.16932    0.13590 =
         0.05868    0.02459    0.03364    0.03016
C30   1    0.888116    0.214711    0.361757    11.00000    0.13520    0.05547 =
         0.04465    0.00408    0.01892    0.01049
C31   1    0.953885    0.221770    0.335773    11.00000    0.12252    0.06290 =
         0.04408   -0.00240   -0.00356   -0.00985
AFIX  43
H31   2    0.987434    0.228070    0.385188    11.00000   -1.20000
AFIX   0
C32   1    1.038995    0.232960   -0.292008    11.00000    0.09326    0.06702 =
         0.04444   -0.00369    0.01197   -0.00279
N1    3    0.868959    0.218793    0.468084    11.00000    0.19015    0.07508 =
         0.05882    0.01310    0.03660    0.02509
O1    4    0.810693    0.212075    0.488821    11.00000    0.19431    0.20712 =
         0.08129    0.05542    0.07043    0.11122
C35   1    0.837908    0.205264    0.292616    11.00000    0.09723    0.07319 =
         0.06967    0.01323    0.03086    0.01362
AFIX  43
H35   2    0.792410    0.201159    0.312979    11.00000   -1.20000
AFIX   0
O7    4    1.082636    0.172094   -0.422339    11.00000    0.22563    0.10215 =
         0.07947   -0.02705    0.05477    0.01483
N4    3    1.061413    0.225939   -0.396111    11.00000    0.12234    0.09531 =
         0.05474   -0.00696    0.01868    0.00285
O2    4    0.913101    0.226109    0.529389    11.00000    0.25890    0.13787 =
         0.04495   -0.00511    0.01509   -0.04861
O9    4    0.859544   -0.056500   -0.193138    11.00000    0.16704    0.08197 =
         0.06535   -0.01229   -0.02624   -0.00806
HKLF 4

REM  TPA-4NO2 in P4(2)/n
REM R1 =  0.0528 for    4115 Fo > 4sig(Fo)  and  0.0644 for all    5252 data
REM    343 parameters refined using      1 restraints

END

WGHT      0.0782      1.1420

REM Highest difference peak  0.248,  deepest hole -0.242,  1-sigma level  0.035
Q1    1   0.8415  0.2171 -0.0849  11.00000  0.05    0.25
Q2    1   0.9183 -0.0661 -0.1923  11.00000  0.05    0.25
Q3    1   0.8733  0.1734 -0.2188  11.00000  0.05    0.24
Q4    1   0.8680  0.1800 -0.1263  11.00000  0.05    0.19
Q5    1   1.1313  0.1699 -0.3693  11.00000  0.05    0.19
;
_shelx_res_checksum              94194

_shelx_fab_file                  
;
    0    0    2    -26.23      0.00
    0    0    4     -1.50      0.00
    0    0    6      3.66      0.00
    0    0    8     -0.86      0.00
    0    0   10     -0.46      0.00
    0    0   12      0.23      0.00
    0    0   14      0.11      0.00
    0    0   16      0.85      0.00
    0    1    1    -24.51      0.00
    0    1    2      0.65      0.00
    0    1    3     12.66      0.00
    0    1    4     -0.35      0.00
    0    1    5      0.72      0.00
    0    1    6      0.01      0.00
    0    1    7     -0.75      0.00
    0    1    8      0.11      0.00
    0    1    9     -0.38      0.00
    0    1   10     -0.03      0.00
    0    1   11      0.62      0.00
    0    1   12      0.03      0.00
    0    1   13     -0.19      0.00
    0    1   14      0.00      0.00
    0    1   15     -0.01      0.00
    0    1   16      0.00      0.00
    1    1    0   -190.85      0.00
    1    1    1     -0.16      0.00
    1    1    2     20.81      0.00
    1    1    3      2.08      0.00
    1    1    4      0.74      0.00
    1    1    5     -0.64      0.00
    1    1    6     -2.94      0.00
    1    1    7     -0.17      0.00
    1    1    8      0.63      0.00
    1    1    9     -0.01      0.00
    1    1   10      0.31      0.00
    1    1   11      0.07      0.00
    1    1   12     -0.10      0.00
    1    1   13      0.03      0.00
    1    1   14     -0.10      0.00
    1    1   15      0.08      0.00
    1    1   16     -0.64      0.00
    1    2    1     10.49      0.00
    1    2    2      0.46      0.00
    1    2    3     -9.13      0.00
    1    2    4     -0.50      0.00
    1    2    5     -0.05      0.00
    1    2    6      0.55      0.00
    1    2    7      0.25      0.00
    1    2    8     -0.21      0.00
    1    2    9      0.27      0.00
    1    2   10      0.04      0.00
    1    2   11     -0.20      0.00
    1    2   12     -0.06      0.00
    1    2   13      0.17      0.00
    1    2   14      0.12      0.00
    1    2   15      0.14      0.00
    1    2   16     -0.25      0.00
    0    2    0   -169.45      0.00
    0    2    1     -1.71      0.00
    0    2    2     16.15      0.00
    0    2    3     -2.09      0.00
    0    2    4      0.20      0.00
    0    2    5      0.72      0.00
    0    2    6     -2.34      0.00
    0    2    7      0.46      0.00
    0    2    8      0.41      0.00
    0    2    9     -0.11      0.00
    0    2   10      0.15      0.00
    0    2   11     -0.18      0.00
    0    2   12      0.01      0.00
    0    2   13      0.06      0.00
    0    2   14     -0.07      0.00
    0    2   15     -0.08      0.00
    0    2   16     -0.47      0.00
   -1    2    1    -11.19      0.00
   -1    2    2      3.30      0.00
   -1    2    3      9.14      0.00
   -1    2    4     -1.99      0.00
   -1    2    5      0.24      0.00
   -1    2    6      0.54      0.00
   -1    2    7     -0.33      0.00
   -1    2    8      0.22      0.00
   -1    2    9     -0.19      0.00
   -1    2   10     -0.10      0.00
   -1    2   11      0.19      0.00
   -1    2   12      0.09      0.00
   -1    2   13     -0.16      0.00
   -1    2   14      0.15      0.00
   -1    2   15     -0.14      0.00
   -1    2   16     -0.27      0.00
    2    2    0    133.59      0.00
    2    2    1     -0.01      0.00
    2    2    2     -9.05      0.00
    2    2    3     -5.90      0.00
    2    2    4      0.75      0.00
    2    2    5      1.78      0.00
    2    2    6      1.43      0.00
    2    2    7      0.52      0.00
    2    2    8     -0.12      0.00
    2    2    9     -0.01      0.00
    2    2   10     -0.03      0.00
    2    2   11     -0.18      0.00
    2    2   12     -0.10      0.00
    2    2   13     -0.11      0.00
    2    2   14      0.06      0.00
    2    2   15     -0.18      0.00
    2    2   16      0.21      0.00
    2    3    2     -2.37      0.00
    2    3    3      4.15      0.00
    2    3    4      1.73      0.00
    2    3    5     -0.86      0.00
    2    3    6     -1.17      0.00
    2    3    7      0.58      0.00
    2    3    8      0.14      0.00
    2    3    9     -0.15      0.00
    2    3   10     -0.01      0.00
    2    3   11     -0.23      0.00
    2    3   12      0.06      0.00
    2    3   13     -0.25      0.00
    2    3   14     -0.24      0.00
    2    3   15     -0.21      0.00
    2    3   16      0.34      0.00
    1    3    0    118.23      0.00
    1    3    1      3.00      0.00
    1    3    2     -6.12      0.00
    1    3    3     -1.09      0.00
    1    3    4      0.95      0.00
    1    3    5      0.08      0.00
    1    3    6      0.99      0.00
    1    3    7     -0.19      0.00
    1    3    8      0.13      0.00
    1    3    9      0.11      0.00
    1    3   10      0.05      0.00
    1    3   11      0.11      0.00
    1    3   12     -0.21      0.00
    1    3   13     -0.17      0.00
    1    3   14      0.03      0.00
    1    3   15     -0.02      0.00
    1    3   16      0.10      0.00
    0    3    1      1.93      0.00
    0    3    2     -3.15      0.00
    0    3    3     -6.08      0.00
    0    3    4      1.55      0.00
    0    3    5     -0.09      0.00
    0    3    6      0.02      0.00
    0    3    7     -0.04      0.00
    0    3    8     -0.45      0.00
    0    3    9      0.09      0.00
    0    3   10      0.19      0.00
    0    3   11      0.08      0.00
    0    3   12     -0.19      0.00
    0    3   13      0.10      0.00
    0    3   14     -0.02      0.00
    0    3   15      0.23      0.00
    0    3   16      0.07      0.00
   -1    3    0   -119.45      0.00
   -1    3    1     -3.19      0.00
   -1    3    2      6.15      0.00
   -1    3    3     -6.89      0.00
   -1    3    4     -0.71      0.00
   -1    3    5      2.24      0.00
   -1    3    6     -1.16      0.00
   -1    3    7      0.93      0.00
   -1    3    8      0.07      0.00
   -1    3    9     -0.14      0.00
   -1    3   10     -0.15      0.00
   -1    3   11     -0.35      0.00
   -1    3   12      0.17      0.00
   -1    3   13      0.00      0.00
   -1    3   14     -0.05      0.00
   -1    3   15     -0.21      0.00
   -1    3   16     -0.08      0.00
   -2    3    1      4.66      0.00
   -2    3    2      5.03      0.00
   -2    3    3      4.22      0.00
   -2    3    4     -2.86      0.00
   -2    3    5     -0.32      0.00
   -2    3    6      1.15      0.00
   -2    3    7      0.28      0.00
   -2    3    8      0.14      0.00
   -2    3    9      0.14      0.00
   -2    3   10     -0.20      0.00
   -2    3   11     -0.28      0.00
   -2    3   12      0.10      0.00
   -2    3   13     -0.18      0.00
   -2    3   14      0.22      0.00
   -2    3   15     -0.24      0.00
   -2    3   16     -0.37      0.00
    3    3    0    -74.93      0.00
    3    3    1      1.37      0.00
    3    3    2     -0.52      0.00
    3    3    3      7.52      0.00
    3    3    4     -1.55      0.00
    3    3    5     -1.97      0.00
    3    3    6     -0.25      0.00
    3    3    7     -0.73      0.00
    3    3    8     -0.29      0.00
    3    3    9     -0.01      0.00
    3    3   10     -0.09      0.00
    3    3   11      0.15      0.00
    3    3   12      0.14      0.00
    3    3   13      0.16      0.00
    3    3   14     -0.03      0.00
    3    3   15      0.16      0.00
    3    3   16      0.08      0.00
    3    4    1    -17.28      0.00
    3    4    2      3.40      0.00
    3    4    3     -0.07      0.00
    3    4    4     -2.02      0.00
    3    4    5      1.51      0.00
    3    4    6      1.43      0.00
    3    4    7     -1.32      0.00
    3    4    8      0.00      0.00
    3    4    9      0.05      0.00
    3    4   10     -0.06      0.00
    3    4   11      0.31      0.00
    3    4   12     -0.05      0.00
    3    4   13      0.38      0.00
    3    4   14      0.26      0.00
    3    4   15      0.12      0.00
    3    4   16     -0.04      0.00
    2    4    0    -65.66      0.00
    2    4    1     -2.42      0.00
    2    4    2     -1.67      0.00
    2    4    3      3.67      0.00
    2    4    4     -1.49      0.00
    2    4    5     -0.53      0.00
    2    4    6      0.07      0.00
    2    4    7     -0.29      0.00
    2    4    8     -0.66      0.00
    2    4    9     -0.04      0.00
    2    4   10     -0.06      0.00
    2    4   11     -0.03      0.00
    2    4   12      0.27      0.00
    2    4   13      0.21      0.00
    2    4   14      0.01      0.00
    2    4   15      0.09      0.00
    2    4   16      0.11      0.00
    1    4    1     10.56      0.00
    1    4    2      0.77      0.00
    1    4    3      1.95      0.00
    1    4    4      0.18      0.00
    1    4    5     -0.52      0.00
    1    4    6     -0.65      0.00
    1    4    7      0.86      0.00
    1    4    8      0.25      0.00
    1    4    9     -0.17      0.00
    1    4   10     -0.24      0.00
    1    4   11     -0.28      0.00
    1    4   12      0.19      0.00
    1    4   13     -0.19      0.00
    1    4   14     -0.13      0.00
    1    4   15     -0.20      0.00
    1    4   16      0.02      0.00
    0    4    1      5.45      0.00
    0    4    2     -0.12      0.00
    0    4    3      4.08      0.00
    0    4    4      0.94      0.00
    0    4    5     -1.65      0.00
    0    4    6      0.29      0.00
    0    4    7     -0.65      0.00
    0    4    8      0.27      0.00
    0    4    9      0.15      0.00
    0    4   10      0.26      0.00
    0    4   11      0.28      0.00
    0    4   12     -0.30      0.00
    0    4   13     -0.14      0.00
    0    4   14      0.05      0.00
    0    4   15      0.11      0.00
    0    4   16     -0.18      0.00
   -1    4    1     -6.54      0.00
   -1    4    2     -5.08      0.00
   -1    4    3     -2.06      0.00
   -1    4    4      2.31      0.00
   -1    4    5     -0.29      0.00
   -1    4    6     -0.59      0.00
   -1    4    7     -0.35      0.00
   -1    4    8     -0.29      0.00
   -1    4    9     -0.33      0.00
   -1    4   10      0.35      0.00
   -1    4   11      0.36      0.00
   -1    4   12     -0.20      0.00
   -1    4   13      0.03      0.00
   -1    4   14     -0.08      0.00
   -1    4   15      0.28      0.00
   -1    4   16      0.23      0.00
   -2    4    0    -68.32      0.00
   -2    4    1     -4.88      0.00
   -2    4    2     -1.79      0.00
   -2    4    3     -8.53      0.00
   -2    4    4     -1.19      0.00
   -2    4    5      2.47      0.00
   -2    4    6     -0.23      0.00
   -2    4    7      0.96      0.00
   -2    4    8     -0.06      0.00
   -2    4    9     -0.08      0.00
   -2    4   10     -0.29      0.00
   -2    4   11     -0.28      0.00
   -2    4   12      0.13      0.00
   -2    4   13     -0.10      0.00
   -2    4   14     -0.09      0.00
   -2    4   15     -0.14      0.00
   -2    4   16      0.22      0.00
   -3    4    1     13.40      0.00
   -3    4    2      5.06      0.00
   -3    4    3      0.34      0.00
   -3    4    4     -2.22      0.00
   -3    4    5     -0.82      0.00
   -3    4    6      1.34      0.00
   -3    4    7      0.84      0.00
   -3    4    8     -0.06      0.00
   -3    4    9      0.46      0.00
   -3    4   10     -0.32      0.00
   -3    4   11     -0.38      0.00
   -3    4   12      0.05      0.00
   -3    4   13     -0.24      0.00
   -3    4   14      0.14      0.00
   -3    4   15     -0.21      0.00
   -3    4   16     -0.04      0.00
    4    4    0     36.17      0.00
    4    4    1     -3.20      0.00
    4    4    2      3.75      0.00
    4    4    3     -6.06      0.00
    4    4    4      1.15      0.00
    4    4    5      0.95      0.00
    4    4    6     -0.12      0.00
    4    4    7      0.64      0.00
    4    4    8      0.42      0.00
    4    4    9      0.10      0.00
    4    4   10     -0.05      0.00
    4    4   11     -0.01      0.00
    4    4   12      0.00      0.00
    4    4   13     -0.09      0.00
    4    4   14      0.07      0.00
    4    4   15      0.01      0.00
    4    4   16     -0.07      0.00
    4    5    1     17.96      0.00
    4    5    2     -3.31      0.00
    4    5    3     -2.03      0.00
    4    5    4      1.20      0.00
    4    5    5     -1.69      0.00
    4    5    6     -1.25      0.00
    4    5    7      1.48      0.00
    4    5    8     -0.04      0.00
    4    5    9      0.04      0.00
    4    5   10      0.09      0.00
    4    5   11     -0.05      0.00
    4    5   12      0.04      0.00
    4    5   13     -0.29      0.00
    4    5   14     -0.23      0.00
    4    5   15     -0.04      0.00
    4    5   16     -0.36      0.00
    3    5    0     31.24      0.00
    3    5    1      0.39      0.00
    3    5    2      3.73      0.00
    3    5    3     -3.68      0.00
    3    5    4      0.86      0.00
    3    5    5      0.15      0.00
    3    5    6     -0.32      0.00
    3    5    7      0.44      0.00
    3    5    8      0.87      0.00
    3    5    9      0.01      0.00
    3    5   10     -0.11      0.00
    3    5   11      0.05      0.00
    3    5   12     -0.18      0.00
    3    5   13     -0.09      0.00
    3    5   14      0.04      0.00
    3    5   15     -0.03      0.00
    3    5   16     -0.06      0.00
    2    5    1    -17.84      0.00
    2    5    2      1.45      0.00
    2    5    3      1.22      0.00
    2    5    4     -1.50      0.00
    2    5    5      1.15      0.00
    2    5    6      1.03      0.00
    2    5    7     -1.56      0.00
    2    5    8      0.16      0.00
    2    5    9      0.29      0.00
    2    5   10      0.23      0.00
    2    5   11      0.22      0.00
    2    5   12     -0.12      0.00
    2    5   13      0.35      0.00
    2    5   14      0.23      0.00
    2    5   15      0.08      0.00
    2    5   16      0.18      0.00
    1    5    0    -46.88      0.00
    1    5    1     -5.49      0.00
    1    5    2     -3.82      0.00
    1    5    3     -0.65      0.00
    1    5    4     -1.00      0.00
    1    5    5      0.93      0.00
    1    5    6      0.40      0.00
    1    5    7      0.05      0.00
    1    5    8     -0.71      0.00
    1    5    9     -0.05      0.00
    1    5   10     -0.15      0.00
    1    5   11     -0.12      0.00
    1    5   12      0.31      0.00
    1    5   13      0.23      0.00
    1    5   14     -0.01      0.00
    1    5   15      0.02      0.00
    1    5   16      0.27      0.00
    0    5    1     11.04      0.00
    0    5    2      2.66      0.00
    0    5    3     -0.59      0.00
    0    5    4     -0.39      0.00
    0    5    5      0.22      0.00
    0    5    6     -0.11      0.00
    0    5    7      0.90      0.00
    0    5    8      0.09      0.00
    0    5    9      0.16      0.00
    0    5   10     -0.41      0.00
    0    5   11     -0.28      0.00
    0    5   12      0.16      0.00
    0    5   13     -0.09      0.00
    0    5   14     -0.06      0.00
    0    5   15     -0.16      0.00
    0    5   16     -0.18      0.00
   -1    5    1      7.06      0.00
   -1    5    2      4.02      0.00
   -1    5    3      6.45      0.00
   -1    5    4      0.86      0.00
   -1    5    5     -2.11      0.00
   -1    5    6     -0.20      0.00
   -1    5    7     -0.65      0.00
   -1    5    8      0.11      0.00
   -1    5    9      0.12      0.00
   -1    5   10      0.34      0.00
   -1    5   11      0.18      0.00
   -1    5   12     -0.16      0.00
   -1    5   13     -0.01      0.00
   -1    5   14      0.11      0.00
   -1    5   15      0.05      0.00
   -1    5   16     -0.38      0.00
   -2    5    1     -9.66      0.00
   -2    5    2     -5.15      0.00
   -2    5    3      0.65      0.00
   -2    5    4      1.48      0.00
   -2    5    5     -0.15      0.00
   -2    5    6     -0.75      0.00
   -2    5    7     -0.62      0.00
   -2    5    8      0.08      0.00
   -2    5    9     -0.72      0.00
   -2    5   10      0.46      0.00
   -2    5   11      0.36      0.00
   -2    5   12     -0.09      0.00
   -2    5   13      0.05      0.00
   -2    5   14      0.03      0.00
   -2    5   15      0.19      0.00
   -2    5   16     -0.04      0.00
   -3    5    0    -34.17      0.00
   -3    5    1     -6.06      0.00
   -3    5    2     -4.11      0.00
   -3    5    3     -6.85      0.00
   -3    5    4     -1.07      0.00
   -3    5    5      1.30      0.00
   -3    5    6      0.11      0.00
   -3    5    7      0.66      0.00
   -3    5    8      0.07      0.00
   -3    5    9      0.06      0.00
   -3    5   10     -0.16      0.00
   -3    5   11     -0.05      0.00
   -3    5   12     -0.06      0.00
   -3    5   13     -0.12      0.00
   -3    5   14     -0.18      0.00
   -3    5   15      0.06      0.00
   -3    5   16      0.24      0.00
   -4    5    1     13.78      0.00
   -4    5    2      4.28      0.00
   -4    5    3     -1.44      0.00
   -4    5    4     -0.75      0.00
   -4    5    5     -1.16      0.00
   -4    5    6      1.00      0.00
   -4    5    7      1.01      0.00
   -4    5    8     -0.28      0.00
   -4    5    9      0.60      0.00
   -4    5   10     -0.35      0.00
   -4    5   11     -0.13      0.00
   -4    5   12     -0.01      0.00
   -4    5   13     -0.16      0.00
   -4    5   14      0.06      0.00
   -4    5   15     -0.10      0.00
   -4    5   16      0.41      0.00
    5    5    0    -18.06      0.00
    5    5    1      4.19      0.00
    5    5    2     -2.64      0.00
    5    5    3      3.48      0.00
    5    5    4     -0.16      0.00
    5    5    5      0.43      0.00
    5    5    6     -0.17      0.00
    5    5    7     -0.27      0.00
    5    5    8     -0.28      0.00
    5    5    9     -0.30      0.00
    5    5   10      0.24      0.00
    5    5   11     -0.07      0.00
    5    5   12     -0.10      0.00
    5    5   13     -0.11      0.00
    5    5   14     -0.16      0.00
    5    5   15     -0.16      0.00
    5    6    1    -13.65      0.00
    5    6    2      2.46      0.00
    5    6    3      2.31      0.00
    5    6    4      0.20      0.00
    5    6    5      1.28      0.00
    5    6    6      0.90      0.00
    5    6    7     -0.88      0.00
    5    6    8     -0.15      0.00
    5    6    9     -0.12      0.00
    5    6   10      0.01      0.00
    5    6   11     -0.26      0.00
    5    6   12     -0.02      0.00
    5    6   13     -0.08      0.00
    5    6   14      0.25      0.00
    5    6   15      0.07      0.00
    4    6    0    -15.39      0.00
    4    6    1      1.47      0.00
    4    6    2     -2.24      0.00
    4    6    3      2.11      0.00
    4    6    4      0.32      0.00
    4    6    5      0.62      0.00
    4    6    6     -0.04      0.00
    4    6    7     -0.11      0.00
    4    6    8     -0.68      0.00
    4    6    9     -0.14      0.00
    4    6   10      0.24      0.00
    4    6   11     -0.08      0.00
    4    6   12      0.07      0.00
    4    6   13     -0.14      0.00
    4    6   14     -0.15      0.00
    4    6   15     -0.12      0.00
    4    6   16     -0.10      0.00
    3    6    1     17.70      0.00
    3    6    2     -2.17      0.00
    3    6    3     -2.74      0.00
    3    6    4      1.46      0.00
    3    6    5     -1.37      0.00
    3    6    6     -1.13      0.00
    3    6    7      1.59      0.00
    3    6    8     -0.38      0.00
    3    6    9     -0.28      0.00
    3    6   10     -0.18      0.00
    3    6   11      0.01      0.00
    3    6   12      0.07      0.00
    3    6   13     -0.27      0.00
    3    6   14     -0.29      0.00
    3    6   15     -0.03      0.00
    3    6   16     -0.41      0.00
    2    6    0     22.44      0.00
    2    6    1      3.50      0.00
    2    6    2      3.67      0.00
    2    6    3     -0.88      0.00
    2    6    4      0.38      0.00
    2    6    5     -0.64      0.00
    2    6    6     -0.47      0.00
    2    6    7      0.23      0.00
    2    6    8      0.88      0.00
    2    6    9     -0.08      0.00
    2    6   10     -0.04      0.00
    2    6   11      0.04      0.00
    2    6   12     -0.22      0.00
    2    6   13     -0.16      0.00
    2    6   14      0.06      0.00
    2    6   15     -0.08      0.00
    2    6   16     -0.17      0.00
    1    6    1    -13.82      0.00
    1    6    2     -0.02      0.00
    1    6    3      2.21      0.00
    1    6    4     -1.31      0.00
    1    6    5      0.34      0.00
    1    6    6      0.63      0.00
    1    6    7     -1.38      0.00
    1    6    8      0.30      0.00
    1    6    9      0.14      0.00
    1    6   10      0.39      0.00
    1    6   11      0.07      0.00
    1    6   12     -0.02      0.00
    1    6   13      0.25      0.00
    1    6   14      0.16      0.00
    1    6   15     -0.01      0.00
    1    6   16      0.30      0.00
    0    6    0    -28.48      0.00
    0    6    1     -7.10      0.00
    0    6    2     -4.58      0.00
    0    6    3     -3.26      0.00
    0    6    4     -0.69      0.00
    0    6    5      1.45      0.00
    0    6    6      0.56      0.00
    0    6    7      0.13      0.00
    0    6    8     -0.40      0.00
    0    6    9     -0.08      0.00
    0    6   10     -0.14      0.00
    0    6   11      0.01      0.00
    0    6   12      0.11      0.00
    0    6   13      0.17      0.00
    0    6   14     -0.06      0.00
    0    6   15      0.06      0.00
    0    6   16      0.36      0.00
   -1    6    1      8.03      0.00
   -1    6    2      3.35      0.00
   -1    6    3     -1.72      0.00
   -1    6    4      0.10      0.00
   -1    6    5      0.43      0.00
   -1    6    6      0.02      0.00
   -1    6    7      0.85      0.00
   -1    6    8     -0.18      0.00
   -1    6    9      0.49      0.00
   -1    6   10     -0.47      0.00
   -1    6   11     -0.15      0.00
   -1    6   12     -0.02      0.00
   -1    6   13     -0.07      0.00
   -1    6   14     -0.10      0.00
   -1    6   15     -0.02      0.00
   -1    6   16     -0.01      0.00
   -2    6    0     26.16      0.00
   -2    6    1      7.47      0.00
   -2    6    2      4.24      0.00
   -2    6    3      5.81      0.00
   -2    6    4      0.89      0.00
   -2    6    5     -1.26      0.00
   -2    6    6     -0.38      0.00
   -2    6    7     -0.39      0.00
   -2    6    8     -0.20      0.00
   -2    6    9      0.05      0.00
   -2    6   10      0.21      0.00
   -2    6   11     -0.07      0.00
   -2    6   12      0.09      0.00
   -2    6   13      0.10      0.00
   -2    6   14      0.21      0.00
   -2    6   15     -0.08      0.00
   -3    6    1     -8.11      0.00
   -3    6    2     -4.49      0.00
   -3    6    3      1.37      0.00
   -3    6    4      0.07      0.00
   -3    6    5      0.30      0.00
   -3    6    6     -0.40      0.00
   -3    6    7     -0.70      0.00
   -3    6    8      0.40      0.00
   -3    6    9     -0.83      0.00
   -3    6   10      0.45      0.00
   -3    6   11      0.15      0.00
   -3    6   12      0.05      0.00
   -3    6   13      0.04      0.00
   -3    6   14      0.09      0.00
   -3    6   15      0.07      0.00
   -4    6    0    -17.80      0.00
   -4    6    1     -6.12      0.00
   -4    6    2     -2.69      0.00
   -4    6    3     -4.17      0.00
   -4    6    4     -0.54      0.00
   -4    6    5     -0.19      0.00
   -4    6    6     -0.08      0.00
   -4    6    7      0.28      0.00
   -4    6    8      0.28      0.00
   -4    6    9      0.25      0.00
   -4    6   10      0.03      0.00
   -4    6   11      0.06      0.00
   -4    6   12     -0.17      0.00
   -4    6   13      0.01      0.00
   -4    6   14     -0.28      0.00
   -4    6   15      0.15      0.00
   -5    6    1     10.11      0.00
   -5    6    2      3.19      0.00
   -5    6    3     -1.47      0.00
   -5    6    4      0.70      0.00
   -5    6    5     -0.97      0.00
   -5    6    6      0.46      0.00
   -5    6    7      0.56      0.00
   -5    6    8     -0.44      0.00
   -5    6    9      0.55      0.00
   -5    6   10     -0.22      0.00
   -5    6   11      0.15      0.00
   -5    6   12     -0.03      0.00
   -5    6   13      0.14      0.00
   -5    6   14      0.14      0.00
   -5    6   15     -0.10      0.00
    6    6    0     10.84      0.00
    6    6    1     -4.05      0.00
    6    6    2      0.84      0.00
    6    6    3     -1.41      0.00
    6    6    4     -0.66      0.00
    6    6    5     -1.29      0.00
    6    6    6      0.82      0.00
    6    6    7     -0.16      0.00
    6    6    8      0.01      0.00
    6    6    9      0.51      0.00
    6    6   10     -0.22      0.00
    6    6   11     -0.04      0.00
    6    6   12      0.03      0.00
    6    6   13      0.27      0.00
    6    6   14      0.20      0.00
    6    6   15      0.22      0.00
    6    7    1      8.83      0.00
    6    7    2     -0.95      0.00
    6    7    3     -1.48      0.00
    6    7    4     -1.47      0.00
    6    7    5     -0.37      0.00
    6    7    6     -0.69      0.00
    6    7    7      0.00      0.00
    6    7    8      0.40      0.00
    6    7    9      0.16      0.00
    6    7   10     -0.12      0.00
    6    7   11      0.35      0.00
    6    7   12     -0.05      0.00
    6    7   13      0.43      0.00
    6    7   14     -0.28      0.00
    6    7   15     -0.15      0.00
    5    7    0      9.01      0.00
    5    7    1     -2.25      0.00
    5    7    2      0.47      0.00
    5    7    3     -0.39      0.00
    5    7    4     -1.11      0.00
    5    7    5     -1.24      0.00
    5    7    6      0.66      0.00
    5    7    7     -0.41      0.00
    5    7    8      0.28      0.00
    5    7    9      0.41      0.00
    5    7   10     -0.16      0.00
    5    7   11      0.01      0.00
    5    7   12     -0.04      0.00
    5    7   13      0.28      0.00
    5    7   14      0.19      0.00
    5    7   15      0.26      0.00
    4    7    1    -13.61      0.00
    4    7    2      1.56      0.00
    4    7    3      2.89      0.00
    4    7    4     -0.36      0.00
    4    7    5      1.01      0.00
    4    7    6      1.07      0.00
    4    7    7     -0.86      0.00
    4    7    8      0.18      0.00
    4    7    9      0.15      0.00
    4    7   10      0.22      0.00
    4    7   11     -0.24      0.00
    4    7   12     -0.07      0.00
    4    7   13     -0.07      0.00
    4    7   14      0.31      0.00
    4    7   15      0.10      0.00
    3    7    0    -10.96      0.00
    3    7    1     -1.09      0.00
    3    7    2     -1.57      0.00
    3    7    3      0.59      0.00
    3    7    4      0.67      0.00
    3    7    5      0.70      0.00
    3    7    6      0.05      0.00
    3    7    7      0.02      0.00
    3    7    8     -0.66      0.00
    3    7    9      0.07      0.00
    3    7   10      0.07      0.00
    3    7   11     -0.02      0.00
    3    7   12      0.13      0.00
    3    7   13     -0.04      0.00
    3    7   14     -0.17      0.00
    3    7   15      0.01      0.00
    2    7    1     13.06      0.00
    2    7    2     -1.09      0.00
    2    7    3     -2.70      0.00
    2    7    4      1.70      0.00
    2    7    5     -0.70      0.00
    2    7    6     -0.90      0.00
    2    7    7      1.20      0.00
    2    7    8     -0.53      0.00
    2    7    9     -0.23      0.00
    2    7   10     -0.30      0.00
    2    7   11      0.06      0.00
    2    7   12     -0.05      0.00
    2    7   13     -0.22      0.00
    2    7   14     -0.25      0.00
    2    7   15      0.04      0.00
    1    7    0     14.07      0.00
    1    7    1      5.31      0.00
    1    7    2      2.86      0.00
    1    7    3      1.02      0.00
    1    7    4      0.21      0.00
    1    7    5     -0.89      0.00
    1    7    6     -0.38      0.00
    1    7    7      0.12      0.00
    1    7    8      0.52      0.00
    1    7    9     -0.04      0.00
    1    7   10     -0.05      0.00
    1    7   11     -0.10      0.00
    1    7   12     -0.05      0.00
    1    7   13     -0.24      0.00
    1    7   14      0.07      0.00
    1    7   15     -0.14      0.00
    1    7   16     -0.22      0.00
    0    7    1     -7.59      0.00
    0    7    2     -1.07      0.00
    0    7    3      1.97      0.00
    0    7    4     -1.54      0.00
    0    7    5     -0.04      0.00
    0    7    6      0.50      0.00
    0    7    7     -1.02      0.00
    0    7    8      0.34      0.00
    0    7    9     -0.06      0.00
    0    7   10      0.39      0.00
    0    7   11     -0.09      0.00
    0    7   12      0.20      0.00
    0    7   13      0.20      0.00
    0    7   14      0.12      0.00
    0    7   15     -0.17      0.00
    0    7   16      0.15      0.00
   -1    7    0    -16.37      0.00
   -1    7    1     -7.27      0.00
   -1    7    2     -3.25      0.00
   -1    7    3     -3.60      0.00
   -1    7    4     -0.82      0.00
   -1    7    5      0.99      0.00
   -1    7    6      0.50      0.00
   -1    7    7      0.02      0.00
   -1    7    8     -0.01      0.00
   -1    7    9     -0.16      0.00
   -1    7   10      0.01      0.00
   -1    7   11      0.23      0.00
   -1    7   12     -0.14      0.00
   -1    7   13      0.05      0.00
   -1    7   14     -0.17      0.00
   -1    7   15      0.07      0.00
   -2    7    1      4.04      0.00
   -2    7    2      3.46      0.00
   -2    7    3     -1.33      0.00
   -2    7    4      0.91      0.00
   -2    7    5      0.13      0.00
   -2    7    6     -0.17      0.00
   -2    7    7      0.74      0.00
   -2    7    8     -0.39      0.00
   -2    7    9      0.52      0.00
   -2    7   10     -0.39      0.00
   -2    7   11      0.00      0.00
   -2    7   12     -0.17      0.00
   -2    7   13     -0.04      0.00
   -2    7   14     -0.11      0.00
   -2    7   15      0.08      0.00
   -3    7    0     14.82      0.00
   -3    7    1      6.87      0.00
   -3    7    2      2.22      0.00
   -3    7    3      3.94      0.00
   -3    7    4      0.80      0.00
   -3    7    5     -0.15      0.00
   -3    7    6     -0.21      0.00
   -3    7    7     -0.10      0.00
   -3    7    8     -0.44      0.00
   -3    7    9     -0.05      0.00
   -3    7   10      0.06      0.00
   -3    7   11     -0.17      0.00
   -3    7   12      0.22      0.00
   -3    7   13      0.09      0.00
   -3    7   14      0.34      0.00
   -3    7   15     -0.03      0.00
   -4    7    1     -5.08      0.00
   -4    7    2     -3.49      0.00
   -4    7    3      0.87      0.00
   -4    7    4     -1.03      0.00
   -4    7    5      0.33      0.00
   -4    7    6      0.07      0.00
   -4    7    7     -0.36      0.00
   -4    7    8      0.52      0.00
   -4    7    9     -0.67      0.00
   -4    7   10      0.28      0.00
   -4    7   11     -0.04      0.00
   -4    7   12      0.12      0.00
   -4    7   13     -0.13      0.00
   -4    7   14     -0.05      0.00
   -4    7   15      0.10      0.00
   -5    7    0    -10.99      0.00
   -5    7    1     -5.35      0.00
   -5    7    2     -0.89      0.00
   -5    7    3     -2.17      0.00
   -5    7    4      0.13      0.00
   -5    7    5     -0.95      0.00
   -5    7    6     -0.65      0.00
   -5    7    7     -0.01      0.00
   -5    7    8      0.40      0.00
   -5    7    9      0.43      0.00
   -5    7   10      0.04      0.00
   -5    7   11     -0.08      0.00
   -5    7   12     -0.11      0.00
   -5    7   13      0.19      0.00
   -5    7   14     -0.29      0.00
   -5    7   15      0.09      0.00
   -6    7    1      6.25      0.00
   -6    7    2      1.61      0.00
   -6    7    3     -0.64      0.00
   -6    7    4      1.65      0.00
   -6    7    5     -0.13      0.00
   -6    7    6      0.14      0.00
   -6    7    7     -0.15      0.00
   -6    7    8     -0.44      0.00
   -6    7    9      0.41      0.00
   -6    7   10     -0.04      0.00
   -6    7   11      0.23      0.00
   -6    7   12      0.04      0.00
   -6    7   13      0.44      0.00
   -6    7   14      0.30      0.00
   -6    7   15     -0.18      0.00
    7    7    0     -7.03      0.00
    7    7    1      3.32      0.00
    7    7    2      0.15      0.00
    7    7    3      0.01      0.00
    7    7    4      0.92      0.00
    7    7    5      1.38      0.00
    7    7    6     -1.44      0.00
    7    7    7      0.41      0.00
    7    7    8      0.13      0.00
    7    7    9     -0.50      0.00
    7    7   10     -0.05      0.00
    7    7   11      0.16      0.00
    7    7   12      0.12      0.00
    7    7   13     -0.24      0.00
    7    7   14     -0.10      0.00
    7    7   15     -0.22      0.00
    7    8    1     -5.27      0.00
    7    8    2     -0.58      0.00
    7    8    3      0.37      0.00
    7    8    4      1.91      0.00
    7    8    5     -0.52      0.00
    7    8    6      0.65      0.00
    7    8    7      0.33      0.00
    7    8    8     -0.39      0.00
    7    8    9     -0.15      0.00
    7    8   10      0.04      0.00
    7    8   11     -0.20      0.00
    7    8   12      0.16      0.00
    7    8   13     -0.42      0.00
    7    8   14      0.24      0.00
    7    8   15      0.12      0.00
    6    8    0     -5.76      0.00
    6    8    1      2.23      0.00
    6    8    2      0.60      0.00
    6    8    3     -1.00      0.00
    6    8    4      1.17      0.00
    6    8    5      1.44      0.00
    6    8    6     -1.24      0.00
    6    8    7      0.66      0.00
    6    8    8      0.02      0.00
    6    8    9     -0.51      0.00
    6    8   10     -0.11      0.00
    6    8   11      0.05      0.00
    6    8   12      0.06      0.00
    6    8   13     -0.20      0.00
    6    8   14     -0.07      0.00
    6    8   15     -0.31      0.00
    5    8    1      9.13      0.00
    5    8    2     -0.25      0.00
    5    8    3     -2.19      0.00
    5    8    4     -0.90      0.00
    5    8    5     -0.20      0.00
    5    8    6     -0.93      0.00
    5    8    7     -0.07      0.00
    5    8    8      0.25      0.00
    5    8    9     -0.03      0.00
    5    8   10     -0.29      0.00
    5    8   11      0.33      0.00
    5    8   12      0.07      0.00
    5    8   13      0.34      0.00
    5    8   14     -0.24      0.00
    5    8   15     -0.15      0.00
    4    8    0      6.04      0.00
    4    8    1     -0.51      0.00
    4    8    2     -0.09      0.00
    4    8    3      0.45      0.00
    4    8    4     -1.39      0.00
    4    8    5     -0.93      0.00
    4    8    6      0.51      0.00
    4    8    7     -0.43      0.00
    4    8    8      0.21      0.00
    4    8    9      0.15      0.00
    4    8   10      0.08      0.00
    4    8   11     -0.02      0.00
    4    8   12     -0.05      0.00
    4    8   13      0.17      0.00
    4    8   14      0.20      0.00
    4    8   15      0.13      0.00
    3    8    1    -10.24      0.00
    3    8    2      0.71      0.00
    3    8    3      2.61      0.00
    3    8    4     -0.96      0.00
    3    8    5      0.47      0.00
    3    8    6      0.95      0.00
    3    8    7     -0.39      0.00
    3    8    8      0.37      0.00
    3    8    9      0.09      0.00
    3    8   10      0.24      0.00
    3    8   11     -0.08      0.00
    3    8   12     -0.02      0.00
    3    8   13     -0.04      0.00
    3    8   14      0.32      0.00
    3    8   15      0.05      0.00
    2    8    0     -6.75      0.00
    2    8    1     -2.93      0.00
    2    8    2     -0.61      0.00
    2    8    3     -0.24      0.00
    2    8    4      0.70      0.00
    2    8    5      0.56      0.00
    2    8    6     -0.19      0.00
    2    8    7      0.01      0.00
    2    8    8     -0.30      0.00
    2    8    9      0.16      0.00
    2    8   10     -0.06      0.00
    2    8   11      0.10      0.00
    2    8   12      0.06      0.00
    2    8   13      0.14      0.00
    2    8   14     -0.15      0.00
    2    8   15      0.17      0.00
    1    8    1      6.87      0.00
    1    8    2     -0.19      0.00
    1    8    3     -1.71      0.00
    1    8    4      2.03      0.00
    1    8    5     -0.25      0.00
    1    8    6     -0.74      0.00
    1    8    7      0.61      0.00
    1    8    8     -0.44      0.00
    1    8    9     -0.11      0.00
    1    8   10     -0.24      0.00
    1    8   11      0.09      0.00
    1    8   12     -0.29      0.00
    1    8   13     -0.18      0.00
    1    8   14     -0.19      0.00
    1    8   15      0.18      0.00
    0    8    0      8.75      0.00
    0    8    1      5.89      0.00
    0    8    2      1.34      0.00
    0    8    3      1.38      0.00
    0    8    4      0.40      0.00
    0    8    5     -0.62      0.00
    0    8    6     -0.08      0.00
    0    8    7      0.15      0.00
    0    8    8      0.16      0.00
    0    8    9      0.13      0.00
    0    8   10     -0.18      0.00
    0    8   11     -0.29      0.00
    0    8   12      0.14      0.00
    0    8   13     -0.23      0.00
    0    8   14      0.17      0.00
    0    8   15     -0.10      0.00
   -1    8    1     -2.38      0.00
   -1    8    2     -1.72      0.00
   -1    8    3      0.93      0.00
   -1    8    4     -1.87      0.00
   -1    8    5     -0.04      0.00
   -1    8    6      0.46      0.00
   -1    8    7     -0.72      0.00
   -1    8    8      0.35      0.00
   -1    8    9      0.04      0.00
   -1    8   10      0.26      0.00
   -1    8   11     -0.16      0.00
   -1    8   12      0.34      0.00
   -1    8   13      0.10      0.00
   -1    8   14      0.07      0.00
   -1    8   15     -0.23      0.00
   -2    8    0    -10.49      0.00
   -2    8    1     -6.59      0.00
   -2    8    2     -1.19      0.00
   -2    8    3     -2.65      0.00
   -2    8    4     -0.90      0.00
   -2    8    5      0.39      0.00
   -2    8    6      0.26      0.00
   -2    8    7     -0.17      0.00
   -2    8    8      0.22      0.00
   -2    8    9     -0.18      0.00
   -2    8   10      0.11      0.00
   -2    8   11      0.31      0.00
   -2    8   12     -0.23      0.00
   -2    8   13     -0.05      0.00
   -2    8   14     -0.36      0.00
   -2    8   15     -0.11      0.00
   -3    8    1      1.18      0.00
   -3    8    2      3.03      0.00
   -3    8    3     -0.44      0.00
   -3    8    4      1.37      0.00
   -3    8    5      0.12      0.00
   -3    8    6     -0.32      0.00
   -3    8    7      0.40      0.00
   -3    8    8     -0.48      0.00
   -3    8    9      0.28      0.00
   -3    8   10     -0.18      0.00
   -3    8   11      0.04      0.00
   -3    8   12     -0.20      0.00
   -3    8   13      0.07      0.00
   -3    8   14      0.02      0.00
   -3    8   15     -0.01      0.00
   -4    8    0      9.78      0.00
   -4    8    1      5.83      0.00
   -4    8    2      0.59      0.00
   -4    8    3      2.38      0.00
   -4    8    4      0.34      0.00
   -4    8    5      0.26      0.00
   -4    8    6      0.24      0.00
   -4    8    7      0.07      0.00
   -4    8    8     -0.56      0.00
   -4    8    9     -0.21      0.00
   -4    8   10      0.08      0.00
   -4    8   11      0.01      0.00
   -4    8   12      0.22      0.00
   -4    8   13     -0.02      0.00
   -4    8   14      0.35      0.00
   -4    8   15      0.12      0.00
   -5    8    1     -2.65      0.00
   -5    8    2     -2.04      0.00
   -5    8    3      0.09      0.00
   -5    8    4     -1.44      0.00
   -5    8    5     -0.33      0.00
   -5    8    6      0.29      0.00
   -5    8    7      0.24      0.00
   -5    8    8      0.40      0.00
   -5    8    9     -0.42      0.00
   -5    8   10      0.03      0.00
   -5    8   11     -0.08      0.00
   -5    8   12      0.08      0.00
   -5    8   13     -0.28      0.00
   -5    8   14     -0.25      0.00
   -5    8   15      0.24      0.00
   -6    8    0     -7.12      0.00
   -6    8    1     -4.26      0.00
   -6    8    2     -0.24      0.00
   -6    8    3     -1.00      0.00
   -6    8    4      0.57      0.00
   -6    8    5     -0.85      0.00
   -6    8    6     -1.21      0.00
   -6    8    7     -0.13      0.00
   -6    8    8      0.36      0.00
   -6    8    9      0.45      0.00
   -6    8   10     -0.11      0.00
   -6    8   11     -0.27      0.00
   -6    8   12      0.00      0.00
   -6    8   13      0.23      0.00
   -6    8   14     -0.13      0.00
   -6    8   15      0.07      0.00
   -7    8    1      3.62      0.00
   -7    8    2     -0.01      0.00
   -7    8    3      0.32      0.00
   -7    8    4      1.77      0.00
   -7    8    5      0.73      0.00
   -7    8    6      0.15      0.00
   -7    8    7     -0.45      0.00
   -7    8    8     -0.22      0.00
   -7    8    9      0.26      0.00
   -7    8   10      0.01      0.00
   -7    8   11      0.12      0.00
   -7    8   12      0.16      0.00
   -7    8   13      0.42      0.00
   -7    8   14      0.30      0.00
   -7    8   15     -0.21      0.00
    8    8    0      4.67      0.00
    8    8    1     -2.22      0.00
    8    8    2     -0.56      0.00
    8    8    3      0.79      0.00
    8    8    4     -0.65      0.00
    8    8    5     -0.95      0.00
    8    8    6      1.54      0.00
    8    8    7     -0.37      0.00
    8    8    8      0.01      0.00
    8    8    9      0.19      0.00
    8    8   10      0.34      0.00
    8    8   11     -0.12      0.00
    8    8   12     -0.19      0.00
    8    8   13      0.08      0.00
    8    8   14     -0.08      0.00
    8    9    1      3.10      0.00
    8    9    2      1.12      0.00
    8    9    3      0.40      0.00
    8    9    4     -1.34      0.00
    8    9    5      0.83      0.00
    8    9    6     -0.56      0.00
    8    9    7      0.08      0.00
    8    9    8      0.12      0.00
    8    9    9      0.10      0.00
    8    9   10      0.18      0.00
    8    9   11      0.00      0.00
    8    9   12     -0.24      0.00
    8    9   13      0.03      0.00
    8    9   14     -0.15      0.00
    7    9    0      4.25      0.00
    7    9    1     -1.70      0.00
    7    9    2     -1.32      0.00
    7    9    3      1.76      0.00
    7    9    4     -0.77      0.00
    7    9    5     -1.11      0.00
    7    9    6      1.37      0.00
    7    9    7     -0.50      0.00
    7    9    8     -0.02      0.00
    7    9    9      0.25      0.00
    7    9   10      0.39      0.00
    7    9   11      0.02      0.00
    7    9   12     -0.09      0.00
    7    9   13      0.03      0.00
    7    9   14     -0.10      0.00
    6    9    1     -5.54      0.00
    6    9    2     -0.95      0.00
    6    9    3      1.17      0.00
    6    9    4      1.39      0.00
    6    9    5     -0.61      0.00
    6    9    6      0.77      0.00
    6    9    7      0.43      0.00
    6    9    8     -0.46      0.00
    6    9    9      0.00      0.00
    6    9   10      0.21      0.00
    6    9   11     -0.24      0.00
    6    9   12     -0.02      0.00
    6    9   13     -0.28      0.00
    6    9   14      0.11      0.00
    6    9   15      0.08      0.00
    5    9    0     -3.73      0.00
    5    9    1      1.23      0.00
    5    9    2      1.09      0.00
    5    9    3     -1.55      0.00
    5    9    4      1.40      0.00
    5    9    5      1.07      0.00
    5    9    6     -0.98      0.00
    5    9    7      0.56      0.00
    5    9    8      0.16      0.00
    5    9    9     -0.36      0.00
    5    9   10     -0.27      0.00
    5    9   11      0.06      0.00
    5    9   12     -0.04      0.00
    5    9   13     -0.07      0.00
    5    9   14     -0.09      0.00
    5    9   15     -0.24      0.00
    4    9    1      7.12      0.00
    4    9    2      0.27      0.00
    4    9    3     -2.19      0.00
    4    9    4     -0.02      0.00
    4    9    5      0.19      0.00
    4    9    6     -0.81      0.00
    4    9    7     -0.47      0.00
    4    9    8      0.05      0.00
    4    9    9      0.06      0.00
    4    9   10     -0.26      0.00
    4    9   11      0.10      0.00
    4    9   12      0.15      0.00
    4    9   13      0.22      0.00
    4    9   14     -0.24      0.00
    4    9   15     -0.10      0.00
    3    9    0      3.35      0.00
    3    9    1      1.02      0.00
    3    9    2     -0.79      0.00
    3    9    3      0.47      0.00
    3    9    4     -1.49      0.00
    3    9    5     -0.49      0.00
    3    9    6      0.74      0.00
    3    9    7     -0.19      0.00
    3    9    8     -0.10      0.00
    3    9    9     -0.13      0.00
    3    9   10      0.33      0.00
    3    9   11     -0.10      0.00
    3    9   12     -0.05      0.00
    3    9   13     -0.03      0.00
    3    9   14      0.18      0.00
    3    9   15     -0.09      0.00
    2    9    1     -5.60      0.00
    2    9    2      0.21      0.00
    2    9    3      1.54      0.00
    2    9    4     -1.62      0.00
    2    9    5      0.02      0.00
    2    9    6      0.74      0.00
    2    9    7      0.22      0.00
    2    9    8      0.35      0.00
    2    9    9     -0.09      0.00
    2    9   10      0.09      0.00
    2    9   11      0.13      0.00
    2    9   12      0.16      0.00
    2    9   13      0.00      0.00
    2    9   14      0.30      0.00
    2    9   15     -0.07      0.00
    1    9    0     -4.25      0.00
    1    9    1     -4.05      0.00
    1    9    2      0.38      0.00
    1    9    3      0.03      0.00
    1    9    4      0.54      0.00
    1    9    5      0.29      0.00
    1    9    6     -0.67      0.00
    1    9    7     -0.12      0.00
    1    9    8      0.00      0.00
    1    9    9      0.07      0.00
    1    9   10     -0.01      0.00
    1    9   11      0.23      0.00
    1    9   12     -0.01      0.00
    1    9   13      0.27      0.00
    1    9   14     -0.22      0.00
    1    9   15      0.17      0.00
    0    9    1      2.03      0.00
    0    9    2      0.37      0.00
    0    9    3     -0.51      0.00
    0    9    4      2.34      0.00
    0    9    5      0.00      0.00
    0    9    6     -0.52      0.00
    0    9    7      0.22      0.00
    0    9    8     -0.32      0.00
    0    9    9     -0.27      0.00
    0    9   10     -0.09      0.00
    0    9   11      0.06      0.00
    0    9   12     -0.41      0.00
    0    9   13     -0.06      0.00
    0    9   14     -0.11      0.00
    0    9   15      0.21      0.00
   -1    9    0      6.36      0.00
   -1    9    1      5.66      0.00
   -1    9    2      0.03      0.00
   -1    9    3      0.78      0.00
   -1    9    4      0.53      0.00
   -1    9    5     -0.37      0.00
   -1    9    6      0.23      0.00
   -1    9    7      0.29      0.00
   -1    9    8      0.02      0.00
   -1    9    9      0.24      0.00
   -1    9   10     -0.30      0.00
   -1    9   11     -0.34      0.00
   -1    9   12      0.15      0.00
   -1    9   13     -0.11      0.00
   -1    9   14      0.41      0.00
   -1    9   15      0.13      0.00
   -2    9    1      0.41      0.00
   -2    9    2     -1.90      0.00
   -2    9    3      0.05      0.00
   -2    9    4     -1.87      0.00
   -2    9    5     -0.23      0.00
   -2    9    6      0.27      0.00
   -2    9    7     -0.41      0.00
   -2    9    8      0.42      0.00
   -2    9    9      0.35      0.00
   -2    9   10      0.03      0.00
   -2    9   11     -0.10      0.00
   -2    9   12      0.26      0.00
   -2    9   13     -0.06      0.00
   -2    9   14     -0.01      0.00
   -2    9   15     -0.09      0.00
   -3    9    0     -7.66      0.00
   -3    9    1     -5.51      0.00
   -3    9    2     -0.14      0.00
   -3    9    3     -1.76      0.00
   -3    9    4     -0.60      0.00
   -3    9    5      0.37      0.00
   -3    9    6     -0.05      0.00
   -3    9    7     -0.27      0.00
   -3    9    8      0.39      0.00
   -3    9    9     -0.02      0.00
   -3    9   10      0.03      0.00
   -3    9   11      0.14      0.00
   -3    9   12     -0.24      0.00
   -3    9   13     -0.11      0.00
   -3    9   14     -0.41      0.00
   -3    9   15     -0.31      0.00
   -4    9    1     -0.21      0.00
   -4    9    2      2.18      0.00
   -4    9    3      0.21      0.00
   -4    9    4      1.17      0.00
   -4    9    5      0.65      0.00
   -4    9    6     -0.30      0.00
   -4    9    7     -0.14      0.00
   -4    9    8     -0.40      0.00
   -4    9    9      0.07      0.00
   -4    9   10      0.10      0.00
   -4    9   11      0.02      0.00
   -4    9   12     -0.10      0.00
   -4    9   13      0.09      0.00
   -4    9   14      0.16      0.00
   -4    9   15     -0.18      0.00
   -5    9    0      6.49      0.00
   -5    9    1      4.54      0.00
   -5    9    2      0.42      0.00
   -5    9    3      1.59      0.00
   -5    9    4     -0.15      0.00
   -5    9    5     -0.04      0.00
   -5    9    6      0.64      0.00
   -5    9    7      0.05      0.00
   -5    9    8     -0.60      0.00
   -5    9    9     -0.34      0.00
   -5    9   10      0.18      0.00
   -5    9   11      0.25      0.00
   -5    9   12      0.24      0.00
   -5    9   13     -0.07      0.00
   -5    9   14      0.11      0.00
   -5    9   15      0.10      0.00
   -6    9    1     -1.28      0.00
   -6    9    2     -0.69      0.00
   -6    9    3     -0.60      0.00
   -6    9    4     -1.13      0.00
   -6    9    5     -1.00      0.00
   -6    9    6      0.27      0.00
   -6    9    7      0.56      0.00
   -6    9    8      0.12      0.00
   -6    9    9     -0.23      0.00
   -6    9   10     -0.13      0.00
   -6    9   11     -0.07      0.00
   -6    9   12     -0.01      0.00
   -6    9   13     -0.16      0.00
   -6    9   14     -0.24      0.00
   -7    9    0     -4.36      0.00
   -7    9    1     -2.83      0.00
   -7    9    2     -0.31      0.00
   -7    9    3     -0.31      0.00
   -7    9    4      0.47      0.00
   -7    9    5     -0.39      0.00
   -7    9    6     -1.29      0.00
   -7    9    7     -0.12      0.00
   -7    9    8      0.14      0.00
   -7    9    9      0.26      0.00
   -7    9   10     -0.23      0.00
   -7    9   11     -0.27      0.00
   -7    9   12      0.06      0.00
   -7    9   13      0.09      0.00
   -7    9   14      0.10      0.00
   -8    9    1      2.19      0.00
   -8    9    2     -0.65      0.00
   -8    9    3      0.97      0.00
   -8    9    4      1.15      0.00
   -8    9    5      0.92      0.00
   -8    9    6      0.22      0.00
   -8    9    7     -0.12      0.00
   -8    9    8      0.03      0.00
   -8    9    9      0.13      0.00
   -8    9   10     -0.09      0.00
   -8    9   11      0.01      0.00
   -8    9   12      0.27      0.00
   -8    9   13      0.07      0.00
   -8    9   14      0.13      0.00
    9    9    0     -3.83      0.00
    9    9    1      0.74      0.00
    9    9    2      0.73      0.00
    9    9    3     -0.96      0.00
    9    9    4      0.17      0.00
    9    9    5      0.43      0.00
    9    9    6     -1.08      0.00
    9    9    7      0.21      0.00
    9    9    8     -0.29      0.00
    9    9    9      0.08      0.00
    9    9   10     -0.40      0.00
    9    9   11      0.00      0.00
    9    9   12      0.14      0.00
    9    9   13      0.00      0.00
    9    9   14      0.22      0.00
    9   10    1     -2.01      0.00
    9   10    2     -0.53      0.00
    9   10    3     -0.58      0.00
    9   10    4      0.45      0.00
    9   10    5     -0.61      0.00
    9   10    6      0.24      0.00
    9   10    7     -0.53      0.00
    9   10    8      0.06      0.00
    9   10    9     -0.08      0.00
    9   10   10     -0.28      0.00
    9   10   11      0.04      0.00
    9   10   12      0.24      0.00
    9   10   13      0.38      0.00
    9   10   14      0.12      0.00
    8   10    0     -4.19      0.00
    8   10    1      0.63      0.00
    8   10    2      1.64      0.00
    8   10    3     -1.57      0.00
    8   10    4      0.29      0.00
    8   10    5      0.47      0.00
    8   10    6     -0.97      0.00
    8   10    7      0.16      0.00
    8   10    8     -0.16      0.00
    8   10    9      0.10      0.00
    8   10   10     -0.48      0.00
    8   10   11     -0.11      0.00
    8   10   12      0.04      0.00
    8   10   13     -0.02      0.00
    8   10   14      0.19      0.00
    7   10    1      3.09      0.00
    7   10    2      1.19      0.00
    7   10    3     -0.35      0.00
    7   10    4     -0.81      0.00
    7   10    5      0.92      0.00
    7   10    6     -0.53      0.00
    7   10    7     -0.07      0.00
    7   10    8      0.29      0.00
    7   10    9     -0.02      0.00
    7   10   10      0.06      0.00
    7   10   11      0.05      0.00
    7   10   12     -0.04      0.00
    7   10   13     -0.03      0.00
    7   10   14     -0.03      0.00
    6   10    0      3.34      0.00
    6   10    1     -1.32      0.00
    6   10    2     -1.91      0.00
    6   10    3      2.09      0.00
    6   10    4     -0.93      0.00
    6   10    5     -0.80      0.00
    6   10    6      1.09      0.00
    6   10    7     -0.32      0.00
    6   10    8     -0.25      0.00
    6   10    9      0.28      0.00
    6   10   10      0.40      0.00
    6   10   11      0.01      0.00
    6   10   12      0.08      0.00
    6   10   13     -0.11      0.00
    6   10   14     -0.04      0.00
    5   10    1     -4.28      0.00
    5   10    2     -0.96      0.00
    5   10    3      1.47      0.00
    5   10    4      0.37      0.00
    5   10    5     -0.80      0.00
    5   10    6      0.56      0.00
    5   10    7      0.77      0.00
    5   10    8     -0.38      0.00
    5   10    9     -0.08      0.00
    5   10   10      0.21      0.00
    5   10   11     -0.13      0.00
    5   10   12     -0.17      0.00
    5   10   13     -0.14      0.00
    5   10   14      0.02      0.00
    4   10    0     -2.11      0.00
    4   10    1      0.24      0.00
    4   10    2      1.65      0.00
    4   10    3     -1.12      0.00
    4   10    4      1.58      0.00
    4   10    5      0.55      0.00
    4   10    6     -1.02      0.00
    4   10    7      0.16      0.00
    4   10    8      0.39      0.00
    4   10    9     -0.04      0.00
    4   10   10     -0.47      0.00
    4   10   11      0.12      0.00
    4   10   12     -0.04      0.00
    4   10   13      0.09      0.00
    4   10   14     -0.10      0.00
    3   10    1      4.04      0.00
    3   10    2      0.31      0.00
    3   10    3     -1.43      0.00
    3   10    4      0.92      0.00
    3   10    5      0.43      0.00
    3   10    6     -0.56      0.00
    3   10    7     -0.87      0.00
    3   10    8     -0.06      0.00
    3   10    9      0.33      0.00
    3   10   10     -0.01      0.00
    3   10   11     -0.23      0.00
    3   10   12      0.07      0.00
    3   10   13      0.10      0.00
    3   10   14     -0.27      0.00
    3   10   15      0.01      0.00
    2   10    0      2.00      0.00
    2   10    1      2.24      0.00
    2   10    2     -1.34      0.00
    2   10    3     -0.36      0.00
    2   10    4     -1.40      0.00
    2   10    5     -0.21      0.00
    2   10    6      1.16      0.00
    2   10    7      0.12      0.00
    2   10    8     -0.30      0.00
    2   10    9     -0.27      0.00
    2   10   10      0.40      0.00
    2   10   11     -0.16      0.00
    2   10   12     -0.09      0.00
    2   10   13     -0.20      0.00
    2   10   14      0.20      0.00
    2   10   15     -0.19      0.00
    1   10    1     -1.92      0.00
    1   10    2      0.06      0.00
    1   10    3      0.45      0.00
    1   10    4     -2.11      0.00
    1   10    5     -0.21      0.00
    1   10    6      0.45      0.00
    1   10    7      0.50      0.00
    1   10    8      0.26      0.00
    1   10    9      0.01      0.00
    1   10   10     -0.09      0.00
    1   10   11      0.24      0.00
    1   10   12      0.28      0.00
    1   10   13     -0.03      0.00
    1   10   14      0.23      0.00
    1   10   15     -0.10      0.00
    0   10    0     -3.35      0.00
    0   10    1     -4.32      0.00
    0   10    2      0.75      0.00
    0   10    3      0.68      0.00
    0   10    4      0.34      0.00
    0   10    5      0.26      0.00
    0   10    6     -0.93      0.00
    0   10    7     -0.28      0.00
    0   10    8      0.02      0.00
    0   10    9     -0.07      0.00
    0   10   10      0.15      0.00
    0   10   11      0.24      0.00
    0   10   12      0.02      0.00
    0   10   13      0.23      0.00
    0   10   14     -0.44      0.00
    0   10   15     -0.02      0.00
   -1   10    1     -0.35      0.00
   -1   10    2      0.74      0.00
   -1   10    3      0.15      0.00
   -1   10    4      2.25      0.00
   -1   10    5      0.28      0.00
   -1   10    6     -0.16      0.00
   -1   10    7      0.09      0.00
   -1   10    8     -0.35      0.00
   -1   10    9     -0.69      0.00
   -1   10   10      0.08      0.00
   -1   10   11      0.02      0.00
   -1   10   12     -0.28      0.00
   -1   10   13      0.15      0.00
   -1   10   14     -0.03      0.00
   -2   10    0      5.13      0.00
   -2   10    1      4.68      0.00
   -2   10    2     -0.13      0.00
   -2   10    3      0.49      0.00
   -2   10    4      0.44      0.00
   -2   10    5     -0.58      0.00
   -2   10    6      0.30      0.00
   -2   10    7      0.38      0.00
   -2   10    8     -0.10      0.00
   -2   10    9      0.13      0.00
   -2   10   10     -0.26      0.00
   -2   10   11     -0.18      0.00
   -2   10   12      0.12      0.00
   -2   10   13      0.08      0.00
   -2   10   14      0.54      0.00
   -3   10    1      1.28      0.00
   -3   10    2     -1.85      0.00
   -3   10    3     -0.36      0.00
   -3   10    4     -1.25      0.00
   -3   10    5     -0.65      0.00
   -3   10    6      0.03      0.00
   -3   10    7     -0.02      0.00
   -3   10    8      0.44      0.00
   -3   10    9      0.53      0.00
   -3   10   10     -0.21      0.00
   -3   10   11     -0.01      0.00
   -3   10   12      0.04      0.00
   -3   10   13     -0.08      0.00
   -3   10   14     -0.06      0.00
   -4   10    0     -5.39      0.00
   -4   10    1     -4.03      0.00
   -4   10    2     -0.52      0.00
   -4   10    3     -1.56      0.00
   -4   10    4     -0.27      0.00
   -4   10    5      0.77      0.00
   -4   10    6     -0.21      0.00
   -4   10    7     -0.17      0.00
   -4   10    8      0.63      0.00
   -4   10    9      0.22      0.00
   -4   10   10     -0.12      0.00
   -4   10   11     -0.09      0.00
   -4   10   12     -0.35      0.00
   -4   10   13     -0.15      0.00
   -4   10   14     -0.14      0.00
   -5   10    1     -0.62      0.00
   -5   10    2      1.41      0.00
   -5   10    3      0.66      0.00
   -5   10    4      0.46      0.00
   -5   10    5      1.04      0.00
   -5   10    6     -0.27      0.00
   -5   10    7     -0.50      0.00
   -5   10    8     -0.17      0.00
   -5   10    9      0.03      0.00
   -5   10   10      0.29      0.00
   -5   10   11      0.04      0.00
   -5   10   12     -0.02      0.00
   -5   10   13     -0.13      0.00
   -5   10   14      0.11      0.00
   -6   10    0      3.90      0.00
   -6   10    1      2.90      0.00
   -6   10    2      1.00      0.00
   -6   10    3      1.14      0.00
   -6   10    4     -0.11      0.00
   -6   10    5     -0.39      0.00
   -6   10    6      0.65      0.00
   -6   10    7     -0.05      0.00
   -6   10    8     -0.52      0.00
   -6   10    9     -0.34      0.00
   -6   10   10      0.20      0.00
   -6   10   11      0.24      0.00
   -6   10   12      0.27      0.00
   -6   10   13     -0.02      0.00
   -6   10   14     -0.23      0.00
   -7   10    1     -0.71      0.00
   -7   10    2     -0.15      0.00
   -7   10    3     -1.13      0.00
   -7   10    4     -0.47      0.00
   -7   10    5     -0.98      0.00
   -7   10    6      0.18      0.00
   -7   10    7      0.34      0.00
   -7   10    8     -0.07      0.00
   -7   10    9     -0.08      0.00
   -7   10   10     -0.13      0.00
   -7   10   11     -0.08      0.00
   -7   10   12     -0.09      0.00
   -7   10   13      0.13      0.00
   -7   10   14      0.00      0.00
   -8   10    0     -3.11      0.00
   -8   10    1     -1.07      0.00
   -8   10    2     -0.34      0.00
   -8   10    3      0.15      0.00
   -8   10    4     -0.02      0.00
   -8   10    5     -0.06      0.00
   -8   10    6     -0.87      0.00
   -8   10    7     -0.16      0.00
   -8   10    8     -0.13      0.00
   -8   10    9      0.10      0.00
   -8   10   10     -0.20      0.00
   -8   10   11     -0.06      0.00
   -8   10   12      0.10      0.00
   -8   10   13     -0.05      0.00
   -8   10   14      0.23      0.00
   -9   10    1      1.45      0.00
   -9   10    2     -0.20      0.00
   -9   10    3      1.12      0.00
   -9   10    4      0.45      0.00
   -9   10    5      0.57      0.00
   -9   10    6      0.15      0.00
   -9   10    7      0.28      0.00
   -9   10    8      0.05      0.00
   -9   10    9      0.04      0.00
   -9   10   10     -0.16      0.00
   -9   10   11      0.01      0.00
   -9   10   12      0.33      0.00
   -9   10   13     -0.28      0.00
   -9   10   14     -0.03      0.00
   10   10    0      3.80      0.00
   10   10    1      0.67      0.00
   10   10    2     -0.60      0.00
   10   10    3      0.71      0.00
   10   10    4      0.07      0.00
   10   10    5     -0.10      0.00
   10   10    6      0.51      0.00
   10   10    7     -0.18      0.00
   10   10    8      0.43      0.00
   10   10    9      0.02      0.00
   10   10   10      0.22      0.00
   10   10   11      0.00      0.00
   10   10   12     -0.04      0.00
   10   10   13      0.09      0.00
   10   11    1      1.54      0.00
   10   11    2     -0.25      0.00
   10   11    3      0.31      0.00
   10   11    4     -0.03      0.00
   10   11    5      0.37      0.00
   10   11    6      0.11      0.00
   10   11    7      0.39      0.00
   10   11    8      0.02      0.00
   10   11    9      0.09      0.00
   10   11   10      0.14      0.00
   10   11   11      0.07      0.00
   10   11   12     -0.20      0.00
   10   11   13     -0.50      0.00
    9   11    0      4.34      0.00
    9   11    1      0.61      0.00
    9   11    2     -1.25      0.00
    9   11    3      0.78      0.00
    9   11    4     -0.04      0.00
    9   11    5      0.06      0.00
    9   11    6      0.42      0.00
    9   11    7      0.00      0.00
    9   11    8      0.23      0.00
    9   11    9     -0.06      0.00
    9   11   10      0.31      0.00
    9   11   11      0.07      0.00
    9   11   12      0.09      0.00
    9   11   13      0.20      0.00
    8   11    1     -1.87      0.00
    8   11    2     -0.45      0.00
    8   11    3      0.02      0.00
    8   11    4     -0.14      0.00
    8   11    5     -0.71      0.00
    8   11    6      0.16      0.00
    8   11    7     -0.35      0.00
    8   11    8     -0.05      0.00
    8   11    9     -0.01      0.00
    8   11   10     -0.24      0.00
    8   11   11      0.05      0.00
    8   11   12      0.05      0.00
    8   11   13      0.33      0.00
    7   11    0     -4.09      0.00
    7   11    1      0.73      0.00
    7   11    2      2.24      0.00
    7   11    3     -1.60      0.00
    7   11    4      0.37      0.00
    7   11    5      0.12      0.00
    7   11    6     -0.77      0.00
    7   11    7      0.01      0.00
    7   11    8      0.19      0.00
    7   11    9      0.00      0.00
    7   11   10     -0.41      0.00
    7   11   11     -0.14      0.00
    7   11   12     -0.06      0.00
    7   11   13      0.10      0.00
    7   11   14      0.09      0.00
    6   11    1      2.13      0.00
    6   11    2      0.82      0.00
    6   11    3     -0.73      0.00
    6   11    4      0.15      0.00
    6   11    5      0.99      0.00
    6   11    6     -0.31      0.00
    6   11    7     -0.50      0.00
    6   11    8      0.37      0.00
    6   11    9      0.04      0.00
    6   11   10     -0.02      0.00
    6   11   11      0.08      0.00
    6   11   12      0.09      0.00
    6   11   13     -0.05      0.00
    6   11   14      0.15      0.00
    5   11    0      2.64      0.00
    5   11    1     -0.89      0.00
    5   11    2     -2.38      0.00
    5   11    3      1.49      0.00
    5   11    4     -1.05      0.00
    5   11    5     -0.33      0.00
    5   11    6      0.98      0.00
    5   11    7      0.04      0.00
    5   11    8     -0.46      0.00
    5   11    9      0.12      0.00
    5   11   10      0.38      0.00
    5   11   11     -0.07      0.00
    5   11   12      0.10      0.00
    5   11   13     -0.27      0.00
    5   11   14      0.04      0.00
    4   11    1     -2.35      0.00
    4   11    2     -0.64      0.00
    4   11    3      1.02      0.00
    4   11    4     -0.54      0.00
    4   11    5     -0.71      0.00
    4   11    6      0.31      0.00
    4   11    7      0.98      0.00
    4   11    8     -0.23      0.00
    4   11    9     -0.36      0.00
    4   11   10     -0.01      0.00
    4   11   11      0.09      0.00
    4   11   12     -0.16      0.00
    4   11   13     -0.02      0.00
    4   11   14      0.05      0.00
    3   11    0     -1.49      0.00
    3   11    1     -0.66      0.00
    3   11    2      1.96      0.00
    3   11    3     -0.12      0.00
    3   11    4      1.49      0.00
    3   11    5      0.31      0.00
    3   11    6     -1.15      0.00
    3   11    7     -0.22      0.00
    3   11    8      0.41      0.00
    3   11    9      0.28      0.00
    3   11   10     -0.52      0.00
    3   11   11      0.13      0.00
    3   11   12      0.08      0.00
    3   11   13      0.21      0.00
    3   11   14     -0.09      0.00
    2   11    1      1.58      0.00
    2   11    2      0.14      0.00
    2   11    3     -0.49      0.00
    2   11    4      1.39      0.00
    2   11    5      0.35      0.00
    2   11    6     -0.30      0.00
    2   11    7     -0.84      0.00
    2   11    8     -0.12      0.00
    2   11    9      0.37      0.00
    2   11   10      0.21      0.00
    2   11   11     -0.39      0.00
    2   11   12     -0.04      0.00
    2   11   13      0.00      0.00
    2   11   14     -0.27      0.00
    1   11    0      1.69      0.00
    1   11    1      2.68      0.00
    1   11    2     -1.15      0.00
    1   11    3     -1.01      0.00
    1   11    4     -1.04      0.00
    1   11    5     -0.35      0.00
    1   11    6      1.22      0.00
    1   11    7      0.29      0.00
    1   11    8     -0.17      0.00
    1   11    9     -0.22      0.00
    1   11   10      0.21      0.00
    1   11   11     -0.12      0.00
    1   11   12     -0.16      0.00
    1   11   13     -0.24      0.00
    1   11   14      0.30      0.00
    0   11    1     -0.19      0.00
    0   11    2     -0.16      0.00
    0   11    3     -0.07      0.00
    0   11    4     -2.04      0.00
    0   11    5     -0.30      0.00
    0   11    6      0.10      0.00
    0   11    7      0.33      0.00
    0   11    8      0.29      0.00
    0   11    9      0.47      0.00
    0   11   10     -0.14      0.00
    0   11   11      0.18      0.00
    0   11   12      0.19      0.00
    0   11   13     -0.14      0.00
    0   11   14      0.13      0.00
   -1   11    0     -2.88      0.00
   -1   11    1     -3.47      0.00
   -1   11    2      0.13      0.00
   -1   11    3      0.57      0.00
   -1   11    4      0.09      0.00
   -1   11    5      0.57      0.00
   -1   11    6     -0.70      0.00
   -1   11    7     -0.32      0.00
   -1   11    8     -0.04      0.00
   -1   11    9     -0.06      0.00
   -1   11   10      0.28      0.00
   -1   11   11      0.07      0.00
   -1   11   12      0.08      0.00
   -1   11   13      0.06      0.00
   -1   11   14     -0.61      0.00
   -2   11    1     -0.92      0.00
   -2   11    2      1.20      0.00
   -2   11    3      0.33      0.00
   -2   11    4      1.54      0.00
   -2   11    5      0.50      0.00
   -2   11    6      0.15      0.00
   -2   11    7      0.02      0.00
   -2   11    8     -0.43      0.00
   -2   11    9     -0.97      0.00
   -2   11   10      0.21      0.00
   -2   11   11     -0.02      0.00
   -2   11   12      0.01      0.00
   -2   11   13      0.25      0.00
   -2   11   14     -0.01      0.00
   -3   11    0      3.86      0.00
   -3   11    1      3.00      0.00
   -3   11    2      0.72      0.00
   -3   11    3      0.91      0.00
   -3   11    4      0.42      0.00
   -3   11    5     -0.95      0.00
   -3   11    6      0.12      0.00
   -3   11    7      0.23      0.00
   -3   11    8     -0.40      0.00
   -3   11    9     -0.13      0.00
   -3   11   10     -0.09      0.00
   -3   11   11      0.02      0.00
   -3   11   12      0.19      0.00
   -3   11   13      0.24      0.00
   -3   11   14      0.33      0.00
   -4   11    1      1.30      0.00
   -4   11    2     -1.76      0.00
   -4   11    3     -0.66      0.00
   -4   11    4     -0.29      0.00
   -4   11    5     -0.79      0.00
   -4   11    6      0.00      0.00
   -4   11    7      0.31      0.00
   -4   11    8      0.28      0.00
   -4   11    9      0.37      0.00
   -4   11   10     -0.33      0.00
   -4   11   11      0.01      0.00
   -4   11   12     -0.10      0.00
   -4   11   13      0.14      0.00
   -4   11   14      0.01      0.00
   -5   11    0     -3.46      0.00
   -5   11    1     -2.26      0.00
   -5   11    2     -1.39      0.00
   -5   11    3     -1.49      0.00
   -5   11    4     -0.33      0.00
   -5   11    5      0.94      0.00
   -5   11    6     -0.11      0.00
   -5   11    7      0.07      0.00
   -5   11    8      0.82      0.00
   -5   11    9      0.36      0.00
   -5   11   10     -0.20      0.00
   -5   11   11     -0.05      0.00
   -5   11   12     -0.43      0.00
   -5   11   13     -0.14      0.00
   -5   11   14      0.28      0.00
   -6   11    1     -0.62      0.00
   -6   11    2      0.99      0.00
   -6   11    3      1.10      0.00
   -6   11    4     -0.19      0.00
   -6   11    5      0.82      0.00
   -6   11    6     -0.32      0.00
   -6   11    7     -0.43      0.00
   -6   11    8      0.01      0.00
   -6   11    9      0.03      0.00
   -6   11   10      0.29      0.00
   -6   11   11      0.11      0.00
   -6   11   12     -0.04      0.00
   -6   11   13     -0.40      0.00
   -6   11   14     -0.09      0.00
   -7   11    0      2.65      0.00
   -7   11    1      1.14      0.00
   -7   11    2      1.23      0.00
   -7   11    3      0.53      0.00
   -7   11    4      0.35      0.00
   -7   11    5     -0.37      0.00
   -7   11    6      0.32      0.00
   -7   11    7     -0.03      0.00
   -7   11    8     -0.28      0.00
   -7   11    9     -0.28      0.00
   -7   11   10      0.09      0.00
   -7   11   11     -0.04      0.00
   -7   11   12      0.10      0.00
   -7   11   13      0.04      0.00
   -7   11   14     -0.38      0.00
   -8   11    1     -0.42      0.00
   -8   11    2     -0.30      0.00
   -8   11    3     -1.36      0.00
   -8   11    4     -0.08      0.00
   -8   11    5     -0.52      0.00
   -8   11    6      0.11      0.00
   -8   11    7     -0.02      0.00
   -8   11    8      0.02      0.00
   -8   11    9      0.08      0.00
   -8   11   10     -0.06      0.00
   -8   11   11     -0.09      0.00
   -8   11   12     -0.14      0.00
   -8   11   13      0.28      0.00
   -9   11    0     -3.02      0.00
   -9   11    1      0.42      0.00
   -9   11    2     -0.18      0.00
   -9   11    3      0.48      0.00
   -9   11    4     -0.33      0.00
   -9   11    5      0.05      0.00
   -9   11    6     -0.36      0.00
   -9   11    7     -0.34      0.00
   -9   11    8     -0.30      0.00
   -9   11    9      0.17      0.00
   -9   11   10     -0.06      0.00
   -9   11   11      0.08      0.00
   -9   11   12      0.19      0.00
   -9   11   13     -0.07      0.00
  -10   11    1      0.97      0.00
  -10   11    2      0.42      0.00
  -10   11    3      0.79      0.00
  -10   11    4      0.21      0.00
  -10   11    5      0.30      0.00
  -10   11    6      0.02      0.00
  -10   11    7      0.23      0.00
  -10   11    8     -0.14      0.00
  -10   11    9      0.00      0.00
  -10   11   10     -0.10      0.00
  -10   11   11      0.05      0.00
  -10   11   12      0.37      0.00
  -10   11   13     -0.33      0.00
   11   11    0     -3.23      0.00
   11   11    1     -1.32      0.00
   11   11    2      0.15      0.00
   11   11    3     -0.44      0.00
   11   11    4      0.07      0.00
   11   11    5     -0.03      0.00
   11   11    6     -0.18      0.00
   11   11    7      0.24      0.00
   11   11    8     -0.36      0.00
   11   11    9     -0.36      0.00
   11   11   10      0.03      0.00
   11   11   11      0.13      0.00
   11   11   12     -0.02      0.00
   11   11   13     -0.19      0.00
   11   12    1     -1.28      0.00
   11   12    2      0.51      0.00
   11   12    3      0.10      0.00
   11   12    4      0.07      0.00
   11   12    5     -0.33      0.00
   11   12    6     -0.16      0.00
   11   12    7      0.12      0.00
   11   12    8     -0.09      0.00
   11   12    9     -0.08      0.00
   11   12   10      0.01      0.00
   11   12   11     -0.14      0.00
   11   12   12      0.22      0.00
   10   12    0     -3.52      0.00
   10   12    1     -1.31      0.00
   10   12    2      0.40      0.00
   10   12    3     -0.18      0.00
   10   12    4      0.05      0.00
   10   12    5     -0.21      0.00
   10   12    6     -0.13      0.00
   10   12    7      0.05      0.00
   10   12    8     -0.18      0.00
   10   12    9     -0.31      0.00
   10   12   10     -0.01      0.00
   10   12   11      0.06      0.00
   10   12   12     -0.21      0.00
    9   12    1      1.56      0.00
    9   12    2     -0.33      0.00
    9   12    3     -0.07      0.00
    9   12    4      0.54      0.00
    9   12    5      0.40      0.00
    9   12    6      0.16      0.00
    9   12    7      0.26      0.00
    9   12    8      0.07      0.00
    9   12    9      0.07      0.00
    9   12   10      0.17      0.00
    9   12   11      0.03      0.00
    9   12   12     -0.02      0.00
    9   12   13     -0.42      0.00
    8   12    0      4.35      0.00
    8   12    1      0.27      0.00
    8   12    2     -1.63      0.00
    8   12    3      0.52      0.00
    8   12    4      0.02      0.00
    8   12    5      0.45      0.00
    8   12    6      0.34      0.00
    8   12    7      0.07      0.00
    8   12    8     -0.16      0.00
    8   12    9     -0.06      0.00
    8   12   10      0.28      0.00
    8   12   11      0.20      0.00
    8   12   12      0.07      0.00
    8   12   13      0.13      0.00
    7   12    1     -1.14      0.00
    7   12    2     -0.01      0.00
    7   12    3      0.27      0.00
    7   12    4     -0.91      0.00
    7   12    5     -0.74      0.00
    7   12    6      0.07      0.00
    7   12    7      0.14      0.00
    7   12    8     -0.19      0.00
    7   12    9     -0.04      0.00
    7   12   10     -0.19      0.00
    7   12   11      0.03      0.00
    7   12   12     -0.02      0.00
    7   12   13      0.16      0.00
    6   12    0     -3.76      0.00
    6   12    1      0.79      0.00
    6   12    2      2.51      0.00
    6   12    3     -0.99      0.00
    6   12    4      0.36      0.00
    6   12    5     -0.25      0.00
    6   12    6     -0.69      0.00
    6   12    7     -0.16      0.00
    6   12    8      0.41      0.00
    6   12    9     -0.02      0.00
    6   12   10     -0.23      0.00
    6   12   11     -0.07      0.00
    6   12   12     -0.02      0.00
    6   12   13      0.28      0.00
    5   12    1      1.00      0.00
    5   12    2      0.40      0.00
    5   12    3     -0.41      0.00
    5   12    4      0.72      0.00
    5   12    5      0.70      0.00
    5   12    6     -0.13      0.00
    5   12    7     -0.72      0.00
    5   12    8      0.32      0.00
    5   12    9      0.26      0.00
    5   12   10      0.06      0.00
    5   12   11      0.06      0.00
    5   12   12      0.07      0.00
    5   12   13     -0.07      0.00
    4   12    0      2.30      0.00
    4   12    1     -0.47      0.00
    4   12    2     -2.45      0.00
    4   12    3      0.60      0.00
    4   12    4     -0.87      0.00
    4   12    5     -0.22      0.00
    4   12    6      0.84      0.00
    4   12    7      0.31      0.00
    4   12    8     -0.30      0.00
    4   12    9     -0.15      0.00
    4   12   10      0.27      0.00
    4   12   11     -0.11      0.00
    4   12   12     -0.06      0.00
    4   12   13     -0.33      0.00
    4   12   14      0.03      0.00
    3   12    1     -1.00      0.00
    3   12    2     -0.41      0.00
    3   12    3      0.20      0.00
    3   12    4     -0.66      0.00
    3   12    5     -0.24      0.00
    3   12    6      0.14      0.00
    3   12    7      0.67      0.00
    3   12    8     -0.08      0.00
    3   12    9     -0.49      0.00
    3   12   10     -0.21      0.00
    3   12   11      0.21      0.00
    3   12   12     -0.06      0.00
    3   12   13      0.14      0.00
    3   12   14      0.12      0.00
    2   12    0     -1.35      0.00
    2   12    1     -0.96      0.00
    2   12    2      1.51      0.00
    2   12    3      0.36      0.00
    2   12    4      0.97      0.00
    2   12    5      0.62      0.00
    2   12    6     -0.89      0.00
    2   12    7     -0.35      0.00
    2   12    8      0.08      0.00
    2   12    9      0.37      0.00
    2   12   10     -0.33      0.00
    2   12   11      0.06      0.00
    2   12   12      0.20      0.00
    2   12   13      0.23      0.00
    2   12   14     -0.05      0.00
    1   12    1      0.54      0.00
    1   12    2      0.17      0.00
    1   12    3      0.04      0.00
    1   12    4      1.17      0.00
    1   12    5      0.12      0.00
    1   12    6     -0.05      0.00
    1   12    7     -0.39      0.00
    1   12    8     -0.19      0.00
    1   12    9      0.01      0.00
    1   12   10      0.17      0.00
    1   12   11     -0.28      0.00
    1   12   12     -0.02      0.00
    1   12   13     -0.08      0.00
    1   12   14     -0.17      0.00
    0   12    0      1.50      0.00
    0   12    1      1.96      0.00
    0   12    2     -0.14      0.00
    0   12    3     -0.67      0.00
    0   12    4     -0.46      0.00
    0   12    5     -0.75      0.00
    0   12    6      0.73      0.00
    0   12    7      0.26      0.00
    0   12    8      0.08      0.00
    0   12    9     -0.12      0.00
    0   12   10     -0.08      0.00
    0   12   11      0.04      0.00
    0   12   12     -0.18      0.00
    0   12   13     -0.16      0.00
   -1   12    1      0.14      0.00
   -1   12    2     -0.62      0.00
   -1   12    3     -0.16      0.00
   -1   12    4     -1.44      0.00
   -1   12    5     -0.31      0.00
   -1   12    6     -0.14      0.00
   -1   12    7      0.05      0.00
   -1   12    8      0.36      0.00
   -1   12    9      0.92      0.00
   -1   12   10     -0.09      0.00
   -1   12   11      0.08      0.00
   -1   12   12     -0.04      0.00
   -1   12   13     -0.24      0.00
   -2   12    0     -2.30      0.00
   -2   12    1     -1.78      0.00
   -2   12    2     -0.97      0.00
   -2   12    3     -0.21      0.00
   -2   12    4     -0.24      0.00
   -2   12    5      0.81      0.00
   -2   12    6     -0.23      0.00
   -2   12    7     -0.16      0.00
   -2   12    8      0.11      0.00
   -2   12    9      0.11      0.00
   -2   12   10      0.26      0.00
   -2   12   11     -0.15      0.00
   -2   12   12      0.06      0.00
   -2   12   13     -0.13      0.00
   -3   12    1     -0.88      0.00
   -3   12    2      1.50      0.00
   -3   12    3      0.54      0.00
   -3   12    4      0.61      0.00
   -3   12    5      0.46      0.00
   -3   12    6      0.16      0.00
   -3   12    7     -0.10      0.00
   -3   12    8     -0.33      0.00
   -3   12    9     -0.82      0.00
   -3   12   10      0.24      0.00
   -3   12   11     -0.06      0.00
   -3   12   12      0.17      0.00
   -3   12   13      0.14      0.00
   -4   12    0      2.80      0.00
   -4   12    1      1.21      0.00
   -4   12    2      1.58      0.00
   -4   12    3      1.19      0.00
   -4   12    4      0.59      0.00
   -4   12    5     -0.92      0.00
   -4   12    6     -0.09      0.00
   -4   12    7     -0.07      0.00
   -4   12    8     -0.77      0.00
   -4   12    9     -0.32      0.00
   -4   12   10      0.09      0.00
   -4   12   11     -0.02      0.00
   -4   12   12      0.24      0.00
   -4   12   13      0.26      0.00
   -5   12    1      1.16      0.00
   -5   12    2     -1.43      0.00
   -5   12    3     -1.06      0.00
   -5   12    4      0.32      0.00
   -5   12    5     -0.48      0.00
   -5   12    6      0.17      0.00
   -5   12    7      0.36      0.00
   -5   12    8      0.06      0.00
   -5   12    9      0.09      0.00
   -5   12   10     -0.26      0.00
   -5   12   11     -0.04      0.00
   -5   12   12      0.00      0.00
   -5   12   13      0.40      0.00
   -6   12    0     -2.58      0.00
   -6   12    1     -0.73      0.00
   -6   12    2     -1.66      0.00
   -6   12    3     -0.88      0.00
   -6   12    4     -0.67      0.00
   -6   12    5      0.61      0.00
   -6   12    6      0.10      0.00
   -6   12    7      0.18      0.00
   -6   12    8      0.72      0.00
   -6   12    9      0.33      0.00
   -6   12   10     -0.15      0.00
   -6   12   11      0.26      0.00
   -6   12   12     -0.21      0.00
   -6   12   13     -0.05      0.00
   -7   12    1     -0.56      0.00
   -7   12    2      0.71      0.00
   -7   12    3      1.37      0.00
   -7   12    4     -0.28      0.00
   -7   12    5      0.35      0.00
   -7   12    6     -0.28      0.00
   -7   12    7     -0.13      0.00
   -7   12    8     -0.05      0.00
   -7   12    9     -0.08      0.00
   -7   12   10      0.17      0.00
   -7   12   11      0.15      0.00
   -7   12   12     -0.14      0.00
   -7   12   13     -0.41      0.00
   -8   12    0      2.56      0.00
   -8   12    1     -0.10      0.00
   -8   12    2      0.84      0.00
   -8   12    3     -0.20      0.00
   -8   12    4      0.65      0.00
   -8   12    5     -0.21      0.00
   -8   12    6      0.03      0.00
   -8   12    7      0.22      0.00
   -8   12    8      0.00      0.00
   -8   12    9     -0.28      0.00
   -8   12   10     -0.03      0.00
   -8   12   11     -0.27      0.00
   -8   12   12     -0.25      0.00
   -8   12   13      0.02      0.00
   -9   12    1     -0.15      0.00
   -9   12    2     -0.50      0.00
   -9   12    3     -1.16      0.00
   -9   12    4     -0.14      0.00
   -9   12    5     -0.25      0.00
   -9   12    6     -0.01      0.00
   -9   12    7     -0.09      0.00
   -9   12    8      0.27      0.00
   -9   12    9      0.20      0.00
   -9   12   10      0.00      0.00
   -9   12   11     -0.06      0.00
   -9   12   12     -0.21      0.00
   -9   12   13      0.14      0.00
  -10   12    0     -2.71      0.00
  -10   12    1      0.97      0.00
  -10   12    2     -0.10      0.00
  -10   12    3      0.58      0.00
  -10   12    4     -0.17      0.00
  -10   12    5      0.11      0.00
  -10   12    6     -0.10      0.00
  -10   12    7     -0.48      0.00
  -10   12    8     -0.28      0.00
  -10   12    9      0.36      0.00
  -10   12   10      0.06      0.00
  -10   12   11      0.02      0.00
  -10   12   12      0.25      0.00
  -10   12   13     -0.03      0.00
  -11   12    1      0.63      0.00
  -11   12    2      0.59      0.00
  -11   12    3      0.24      0.00
  -11   12    4      0.31      0.00
  -11   12    5      0.30      0.00
  -11   12    6     -0.01      0.00
  -11   12    7     -0.12      0.00
  -11   12    8     -0.20      0.00
  -11   12    9     -0.02      0.00
  -11   12   10     -0.04      0.00
  -11   12   11      0.02      0.00
  -11   12   12      0.41      0.00
   12   12    0      1.68      0.00
   12   12    1      1.11      0.00
   12   12    2      0.30      0.00
   12   12    3      0.28      0.00
   12   12    4     -0.33      0.00
   12   12    5      0.03      0.00
   12   12    6      0.03      0.00
   12   12    7     -0.13      0.00
   12   12    8      0.26      0.00
   12   12    9      0.47      0.00
   12   12   10     -0.18      0.00
   12   12   11     -0.21      0.00
   12   12   12     -0.01      0.00
   12   13    1      1.00      0.00
   12   13    2     -0.40      0.00
   12   13    3     -0.34      0.00
   12   13    4     -0.08      0.00
   12   13    5      0.32      0.00
   12   13    6     -0.10      0.00
   12   13    7     -0.37      0.00
   12   13    8     -0.09      0.00
   12   13    9      0.05      0.00
   12   13   10      0.03      0.00
   12   13   11      0.05      0.00
   11   13    0      1.77      0.00
   11   13    1      1.21      0.00
   11   13    2      0.25      0.00
   11   13    3      0.05      0.00
   11   13    4     -0.14      0.00
   11   13    5      0.13      0.00
   11   13    6      0.04      0.00
   11   13    7     -0.04      0.00
   11   13    8      0.19      0.00
   11   13    9      0.52      0.00
   11   13   10     -0.20      0.00
   11   13   11     -0.06      0.00
   11   13   12      0.21      0.00
   10   13    1     -1.51      0.00
   10   13    2      0.49      0.00
   10   13    3      0.24      0.00
   10   13    4     -0.38      0.00
   10   13    5     -0.27      0.00
   10   13    6     -0.14      0.00
   10   13    7      0.15      0.00
   10   13    8     -0.16      0.00
   10   13    9     -0.09      0.00
   10   13   10     -0.03      0.00
   10   13   11     -0.15      0.00
   10   13   12      0.03      0.00
    9   13    0     -3.32      0.00
    9   13    1     -0.97      0.00
    9   13    2      0.52      0.00
    9   13    3      0.17      0.00
    9   13    4     -0.19      0.00
    9   13    5     -0.49      0.00
    9   13    6     -0.13      0.00
    9   13    7      0.06      0.00
    9   13    8      0.16      0.00
    9   13    9     -0.21      0.00
    9   13   10     -0.08      0.00
    9   13   11     -0.20      0.00
    9   13   12     -0.16      0.00
    8   13    1      1.13      0.00
    8   13    2     -0.66      0.00
    8   13    3     -0.14      0.00
    8   13    4      1.12      0.00
    8   13    5      0.38      0.00
    8   13    6      0.08      0.00
    8   13    7     -0.09      0.00
    8   13    8      0.14      0.00
    8   13    9      0.08      0.00
    8   13   10      0.25      0.00
    8   13   11     -0.05      0.00
    8   13   12      0.01      0.00
    7   13    0      3.85      0.00
    7   13    1     -0.07      0.00
    7   13    2     -1.63      0.00
    7   13    3      0.00      0.00
    7   13    4      0.15      0.00
    7   13    5      0.68      0.00
    7   13    6      0.37      0.00
    7   13    7      0.09      0.00
    7   13    8     -0.38      0.00
    7   13    9     -0.06      0.00
    7   13   10      0.15      0.00
    7   13   11      0.21      0.00
    7   13   12     -0.10      0.00
    7   13   13     -0.04      0.00
    6   13    1     -0.53      0.00
    6   13    2      0.30      0.00
    6   13    3      0.00      0.00
    6   13    4     -1.08      0.00
    6   13    5     -0.49      0.00
    6   13    6      0.04      0.00
    6   13    7      0.43      0.00
    6   13    8     -0.18      0.00
    6   13    9     -0.16      0.00
    6   13   10     -0.16      0.00
    6   13   11     -0.04      0.00
    6   13   12      0.05      0.00
    6   13   13      0.02      0.00
    5   13    0     -3.18      0.00
    5   13    1      0.78      0.00
    5   13    2      2.27      0.00
    5   13    3     -0.36      0.00
    5   13    4      0.16      0.00
    5   13    5     -0.17      0.00
    5   13    6     -0.56      0.00
    5   13    7     -0.27      0.00
    5   13    8      0.17      0.00
    5   13    9      0.07      0.00
    5   13   10      0.01      0.00
    5   13   11      0.07      0.00
    5   13   12      0.19      0.00
    5   13   13      0.35      0.00
    4   13    1      0.53      0.00
    4   13    2      0.36      0.00
    4   13    3      0.27      0.00
    4   13    4      0.32      0.00
    4   13    5      0.11      0.00
    4   13    6     -0.03      0.00
    4   13    7     -0.36      0.00
    4   13    8      0.17      0.00
    4   13    9      0.36      0.00
    4   13   10      0.12      0.00
    4   13   11      0.07      0.00
    4   13   12     -0.04      0.00
    4   13   13     -0.17      0.00
    3   13    0      1.89      0.00
    3   13    1     -0.35      0.00
    3   13    2     -1.79      0.00
    3   13    3      0.33      0.00
    3   13    4     -0.34      0.00
    3   13    5     -0.66      0.00
    3   13    6      0.41      0.00
    3   13    7      0.33      0.00
    3   13    8      0.22      0.00
    3   13    9     -0.29      0.00
    3   13   10      0.07      0.00
    3   13   11     -0.07      0.00
    3   13   12     -0.26      0.00
    3   13   13     -0.29      0.00
    2   13    1     -0.60      0.00
    2   13    2     -0.39      0.00
    2   13    3     -0.36      0.00
    2   13    4     -0.11      0.00
    2   13    5      0.20      0.00
    2   13    6     -0.02      0.00
    2   13    7      0.05      0.00
    2   13    8      0.06      0.00
    2   13    9     -0.27      0.00
    2   13   10     -0.15      0.00
    2   13   11      0.12      0.00
    2   13   12     -0.02      0.00
    2   13   13      0.34      0.00
    1   13    0     -1.14      0.00
    1   13    1     -0.49      0.00
    1   13    2      0.40      0.00
    1   13    3     -0.02      0.00
    1   13    4      0.27      0.00
    1   13    5      1.08      0.00
    1   13    6     -0.29      0.00
    1   13    7     -0.25      0.00
    1   13    8     -0.29      0.00
    1   13    9      0.25      0.00
    1   13   10     -0.04      0.00
    1   13   11     -0.09      0.00
    1   13   12      0.19      0.00
    1   13   13      0.18      0.00
    0   13    1      0.34      0.00
    0   13    2      0.30      0.00
    0   13    3      0.15      0.00
    0   13    4      0.68      0.00
    0   13    5      0.05      0.00
    0   13    6      0.12      0.00
    0   13    7      0.05      0.00
    0   13    8     -0.28      0.00
    0   13    9     -0.47      0.00
    0   13   10     -0.04      0.00
    0   13   11     -0.08      0.00
    0   13   12      0.09      0.00
    0   13   13     -0.11      0.00
   -1   13    0      1.32      0.00
   -1   13    1      0.60      0.00
   -1   13    2      0.95      0.00
   -1   13    3      0.06      0.00
   -1   13    4      0.05      0.00
   -1   13    5     -0.83      0.00
   -1   13    6      0.18      0.00
   -1   13    7      0.10      0.00
   -1   13    8      0.11      0.00
   -1   13    9     -0.12      0.00
   -1   13   10     -0.24      0.00
   -1   13   11      0.28      0.00
   -1   13   12     -0.14      0.00
   -1   13   13     -0.02      0.00
   -2   13    1      0.18      0.00
   -2   13    2     -0.83      0.00
   -2   13    3     -0.30      0.00
   -2   13    4     -0.81      0.00
   -2   13    5     -0.27      0.00
   -2   13    6     -0.14      0.00
   -2   13    7     -0.05      0.00
   -2   13    8      0.31      0.00
   -2   13    9      0.96      0.00
   -2   13   10     -0.03      0.00
   -2   13   11      0.06      0.00
   -2   13   12     -0.15      0.00
   -2   13   13     -0.28      0.00
   -3   13    0     -1.98      0.00
   -3   13    1     -0.21      0.00
   -3   13    2     -1.60      0.00
   -3   13    3     -0.56      0.00
   -3   13    4     -0.49      0.00
   -3   13    5      0.56      0.00
   -3   13    6      0.02      0.00
   -3   13    7      0.10      0.00
   -3   13    8      0.41      0.00
   -3   13    9      0.28      0.00
   -3   13   10      0.12      0.00
   -3   13   11     -0.19      0.00
   -3   13   12      0.06      0.00
   -3   13   13     -0.23      0.00
   -4   13    1     -0.82      0.00
   -4   13    2      1.16      0.00
   -4   13    3      0.91      0.00
   -4   13    4      0.11      0.00
   -4   13    5      0.19      0.00
   -4   13    6     -0.02      0.00
   -4   13    7     -0.18      0.00
   -4   13    8     -0.09      0.00
   -4   13    9     -0.36      0.00
   -4   13   10      0.15      0.00
   -4   13   11     -0.03      0.00
   -4   13   12      0.05      0.00
   -4   13   13     -0.07      0.00
   -5   13    0      2.44      0.00
   -5   13    1      0.06      0.00
   -5   13    2      1.68      0.00
   -5   13    3      0.68      0.00
   -5   13    4      0.76      0.00
   -5   13    5     -0.44      0.00
   -5   13    6     -0.18      0.00
   -5   13    7     -0.27      0.00
   -5   13    8     -0.83      0.00
   -5   13    9     -0.31      0.00
   -5   13   10      0.16      0.00
   -5   13   11     -0.29      0.00
   -5   13   12      0.07      0.00
   -5   13   13      0.12      0.00
   -6   13    1      0.96      0.00
   -6   13    2     -0.76      0.00
   -6   13    3     -1.30      0.00
   -6   13    4      0.27      0.00
   -6   13    5     -0.11      0.00
   -6   13    6      0.21      0.00
   -6   13    7      0.18      0.00
   -6   13    8     -0.01      0.00
   -6   13    9     -0.04      0.00
   -6   13   10     -0.11      0.00
   -6   13   11     -0.18      0.00
   -6   13   12      0.27      0.00
   -6   13   13      0.46      0.00
   -7   13    0     -2.51      0.00
   -7   13    1      0.08      0.00
   -7   13    2     -1.15      0.00
   -7   13    3     -0.03      0.00
   -7   13    4     -0.80      0.00
   -7   13    5      0.24      0.00
   -7   13    6      0.20      0.00
   -7   13    7      0.05      0.00
   -7   13    8      0.36      0.00
   -7   13    9      0.26      0.00
   -7   13   10     -0.05      0.00
   -7   13   11      0.47      0.00
   -7   13   12      0.25      0.00
   -7   13   13      0.09      0.00
   -8   13    1     -0.50      0.00
   -8   13    2      0.43      0.00
   -8   13    3      1.27      0.00
   -8   13    4      0.02      0.00
   -8   13    5      0.17      0.00
   -8   13    6     -0.05      0.00
   -8   13    7      0.06      0.00
   -8   13    8     -0.24      0.00
   -8   13    9     -0.24      0.00
   -8   13   10      0.06      0.00
   -8   13   11      0.16      0.00
   -8   13   12     -0.20      0.00
   -8   13   13     -0.15      0.00
   -9   13    0      2.33      0.00
   -9   13    1     -0.46      0.00
   -9   13    2      0.27      0.00
   -9   13    3     -0.51      0.00
   -9   13    4      0.47      0.00
   -9   13    5     -0.21      0.00
   -9   13    6     -0.01      0.00
   -9   13    7      0.43      0.00
   -9   13    8      0.14      0.00
   -9   13    9     -0.31      0.00
   -9   13   10     -0.07      0.00
   -9   13   11     -0.22      0.00
   -9   13   12     -0.50      0.00
  -10   13    1      0.06      0.00
  -10   13    2     -0.47      0.00
  -10   13    3     -0.69      0.00
  -10   13    4     -0.35      0.00
  -10   13    5     -0.29      0.00
  -10   13    6     -0.12      0.00
  -10   13    7      0.08      0.00
  -10   13    8      0.33      0.00
  -10   13    9      0.22      0.00
  -10   13   10      0.05      0.00
  -10   13   11      0.04      0.00
  -10   13   12     -0.30      0.00
  -11   13    0     -1.43      0.00
  -11   13    1      0.62      0.00
  -11   13    2     -0.13      0.00
  -11   13    3      0.43      0.00
  -11   13    4      0.20      0.00
  -11   13    5      0.07      0.00
  -11   13    6     -0.04      0.00
  -11   13    7     -0.34      0.00
  -11   13    8     -0.15      0.00
  -11   13    9      0.37      0.00
  -11   13   10      0.11      0.00
  -11   13   11     -0.12      0.00
  -11   13   12      0.23      0.00
  -12   13    1      0.38      0.00
  -12   13    2      0.41      0.00
  -12   13    3     -0.14      0.00
  -12   13    4      0.36      0.00
  -12   13    5      0.32      0.00
  -12   13    6      0.07      0.00
  -12   13    7     -0.26      0.00
  -12   13    8      0.00      0.00
  -12   13    9     -0.04      0.00
  -12   13   10     -0.05      0.00
  -12   13   11     -0.12      0.00
   13   13    0      0.00      0.00
   13   13    1     -0.60      0.00
   13   13    2     -0.30      0.00
   13   13    3     -0.19      0.00
   13   13    4      0.39      0.00
   13   13    5      0.10      0.00
   13   13    6      0.12      0.00
   13   13    7     -0.13      0.00
   13   13    8     -0.20      0.00
   13   13    9     -0.25      0.00
   13   13   10      0.19      0.00
   13   13   11      0.21      0.00
   13   14    1     -0.57      0.00
   13   14    2      0.31      0.00
   13   14    3      0.27      0.00
   13   14    4     -0.07      0.00
   13   14    5     -0.25      0.00
   13   14    6      0.39      0.00
   13   14    7      0.25      0.00
   13   14    8      0.34      0.00
   13   14    9     -0.03      0.00
   13   14   10     -0.11      0.00
   12   14    0     -0.09      0.00
   12   14    1     -0.77      0.00
   12   14    2     -0.25      0.00
   12   14    3     -0.10      0.00
   12   14    4      0.10      0.00
   12   14    5     -0.03      0.00
   12   14    6      0.06      0.00
   12   14    7     -0.11      0.00
   12   14    8     -0.28      0.00
   12   14    9     -0.32      0.00
   12   14   10      0.24      0.00
   12   14   11     -0.05      0.00
   11   14    1      1.30      0.00
   11   14    2     -0.26      0.00
   11   14    3     -0.31      0.00
   11   14    4      0.26      0.00
   11   14    5      0.25      0.00
   11   14    6     -0.20      0.00
   11   14    7     -0.35      0.00
   11   14    8      0.01      0.00
   11   14    9      0.08      0.00
   11   14   10      0.05      0.00
   11   14   11      0.16      0.00
   10   14    0      1.61      0.00
   10   14    1      0.97      0.00
   10   14    2      0.18      0.00
   10   14    3     -0.13      0.00
   10   14    4      0.20      0.00
   10   14    5      0.20      0.00
   10   14    6      0.11      0.00
   10   14    7     -0.13      0.00
   10   14    8     -0.01      0.00
   10   14    9      0.44      0.00
   10   14   10     -0.09      0.00
   10   14   11      0.28      0.00
    9   14    1     -1.31      0.00
    9   14    2      0.63      0.00
    9   14    3      0.19      0.00
    9   14    4     -0.77      0.00
    9   14    5     -0.17      0.00
    9   14    6      0.01      0.00
    9   14    7      0.19      0.00
    9   14    8     -0.22      0.00
    9   14    9     -0.08      0.00
    9   14   10     -0.17      0.00
    9   14   11     -0.05      0.00
    9   14   12      0.00      0.00
    8   14    0     -2.67      0.00
    8   14    1     -0.57      0.00
    8   14    2      0.38      0.00
    8   14    3      0.52      0.00
    8   14    4     -0.38      0.00
    8   14    5     -0.51      0.00
    8   14    6     -0.22      0.00
    8   14    7      0.07      0.00
    8   14    8      0.30      0.00
    8   14    9     -0.07      0.00
    8   14   10     -0.10      0.00
    8   14   11     -0.33      0.00
    8   14   12      0.08      0.00
    7   14    1      0.79      0.00
    7   14    2     -0.83      0.00
    7   14    3      0.05      0.00
    7   14    4      1.12      0.00
    7   14    5      0.23      0.00
    7   14    6     -0.02      0.00
    7   14    7     -0.26      0.00
    7   14    8      0.05      0.00
    7   14    9      0.08      0.00
    7   14   10      0.23      0.00
    7   14   11     -0.05      0.00
    7   14   12     -0.07      0.00
    6   14    0      2.93      0.00
    6   14    1     -0.31      0.00
    6   14    2     -1.19      0.00
    6   14    3     -0.38      0.00
    6   14    4      0.24      0.00
    6   14    5      0.43      0.00
    6   14    6      0.39      0.00
    6   14    7      0.17      0.00
    6   14    8     -0.14      0.00
    6   14    9     -0.08      0.00
    6   14   10     -0.05      0.00
    6   14   11      0.00      0.00
    6   14   12     -0.36      0.00
    5   14    1     -0.52      0.00
    5   14    2      0.08      0.00
    5   14    3     -0.47      0.00
    5   14    4     -0.39      0.00
    5   14    5     -0.10      0.00
    5   14    6      0.00      0.00
    5   14    7      0.21      0.00
    5   14    8     -0.04      0.00
    5   14    9     -0.19      0.00
    5   14   10     -0.02      0.00
    5   14   11     -0.13      0.00
    5   14   12      0.17      0.00
    4   14    0     -2.28      0.00
    4   14    1      0.81      0.00
    4   14    2      1.47      0.00
    4   14    3     -0.26      0.00
    4   14    4     -0.15      0.00
    4   14    5      0.33      0.00
    4   14    6     -0.23      0.00
    4   14    7     -0.25      0.00
    4   14    8     -0.41      0.00
    4   14    9      0.13      0.00
    4   14   10      0.20      0.00
    4   14   11      0.15      0.00
    4   14   12      0.43      0.00
    3   14    1      0.57      0.00
    3   14    2      0.48      0.00
    3   14    3      0.75      0.00
    3   14    4     -0.48      0.00
    3   14    5     -0.25      0.00
    3   14    6      0.05      0.00
    3   14    7      0.23      0.00
    3   14    8      0.01      0.00
    3   14    9      0.25      0.00
    3   14   10      0.01      0.00
    3   14   11      0.12      0.00
    3   14   12     -0.11      0.00
    3   14   13     -0.35      0.00
    2   14    0      1.36      0.00
    2   14    1     -0.52      0.00
    2   14    2     -0.68      0.00
    2   14    3      0.58      0.00
    2   14    4      0.19      0.00
    2   14    5     -1.11      0.00
    2   14    6     -0.11      0.00
    2   14    7      0.18      0.00
    2   14    8      0.65      0.00
    2   14    9     -0.21      0.00
    2   14   10     -0.10      0.00
    2   14   11      0.07      0.00
    2   14   12     -0.30      0.00
    2   14   13     -0.19      0.00
    1   14    1     -0.42      0.00
    1   14    2     -0.20      0.00
    1   14    3     -0.45      0.00
    1   14    4      0.27      0.00
    1   14    5      0.15      0.00
    1   14    6     -0.15      0.00
    1   14    7     -0.34      0.00
    1   14    8      0.19      0.00
    1   14    9      0.06      0.00
    1   14   10      0.13      0.00
    1   14   11     -0.03      0.00
    1   14   12     -0.06      0.00
    1   14   13      0.47      0.00
    0   14    0     -1.07      0.00
    0   14    1      0.25      0.00
    0   14    2     -0.58      0.00
    0   14    3     -0.39      0.00
    0   14    4     -0.14      0.00
    0   14    5      1.03      0.00
    0   14    6      0.10      0.00
    0   14    7     -0.11      0.00
    0   14    8     -0.34      0.00
    0   14    9      0.12      0.00
    0   14   10      0.14      0.00
    0   14   11     -0.30      0.00
    0   14   12      0.08      0.00
    0   14   13      0.07      0.00
   -1   14    1      0.14      0.00
   -1   14    2      0.17      0.00
   -1   14    3      0.15      0.00
   -1   14    4      0.46      0.00
   -1   14    5      0.19      0.00
   -1   14    6      0.16      0.00
   -1   14    7      0.17      0.00
   -1   14    8     -0.30      0.00
   -1   14    9     -0.64      0.00
   -1   14   10     -0.21      0.00
   -1   14   11     -0.01      0.00
   -1   14   12      0.14      0.00
   -1   14   13     -0.01      0.00
   -2   14    0      1.44      0.00
   -2   14    1     -0.46      0.00
   -2   14    2      1.35      0.00
   -2   14    3      0.16      0.00
   -2   14    4      0.20      0.00
   -2   14    5     -0.36      0.00
   -2   14    6      0.05      0.00
   -2   14    7     -0.05      0.00
   -2   14    8     -0.07      0.00
   -2   14    9     -0.22      0.00
   -2   14   10     -0.23      0.00
   -2   14   11      0.42      0.00
   -2   14   12     -0.13      0.00
   -3   14    1      0.24      0.00
   -3   14    2     -0.48      0.00
   -3   14    3     -0.56      0.00
   -3   14    4     -0.52      0.00
   -3   14    5     -0.15      0.00
   -3   14    6     -0.05      0.00
   -3   14    7      0.01      0.00
   -3   14    8      0.13      0.00
   -3   14    9      0.58      0.00
   -3   14   10     -0.01      0.00
   -3   14   11      0.03      0.00
   -3   14   12     -0.04      0.00
   -4   14    0     -2.00      0.00
   -4   14    1      0.52      0.00
   -4   14    2     -1.44      0.00
   -4   14    3     -0.10      0.00
   -4   14    4     -0.51      0.00
   -4   14    5      0.03      0.00
   -4   14    6     -0.01      0.00
   -4   14    7      0.26      0.00
   -4   14    8      0.53      0.00
   -4   14    9      0.31      0.00
   -4   14   10      0.02      0.00
   -4   14   11      0.00      0.00
   -4   14   12      0.14      0.00
   -5   14    1     -0.60      0.00
   -5   14    2      0.39      0.00
   -5   14    3      1.07      0.00
   -5   14    4      0.14      0.00
   -5   14    5     -0.04      0.00
   -5   14    6     -0.05      0.00
   -5   14    7     -0.14      0.00
   -5   14    8      0.07      0.00
   -5   14    9      0.03      0.00
   -5   14   10      0.02      0.00
   -5   14   11      0.21      0.00
   -5   14   12     -0.26      0.00
   -6   14    0      2.34      0.00
   -6   14    1     -0.31      0.00
   -6   14    2      1.12      0.00
   -6   14    3     -0.05      0.00
   -6   14    4      0.71      0.00
   -6   14    5     -0.03      0.00
   -6   14    6     -0.17      0.00
   -6   14    7     -0.26      0.00
   -6   14    8     -0.51      0.00
   -6   14    9     -0.19      0.00
   -6   14   10      0.10      0.00
   -6   14   11     -0.48      0.00
   -6   14   12     -0.23      0.00
   -7   14    1      0.60      0.00
   -7   14    2     -0.20      0.00
   -7   14    3     -1.13      0.00
   -7   14    4     -0.10      0.00
   -7   14    5     -0.06      0.00
   -7   14    6      0.02      0.00
   -7   14    7     -0.03      0.00
   -7   14    8      0.07      0.00
   -7   14    9      0.02      0.00
   -7   14   10      0.01      0.00
   -7   14   11     -0.36      0.00
   -7   14   12      0.50      0.00
   -8   14    0     -2.16      0.00
   -8   14    1      0.21      0.00
   -8   14    2     -0.38      0.00
   -8   14    3      0.25      0.00
   -8   14    4     -0.59      0.00
   -8   14    5      0.18      0.00
   -8   14    6      0.11      0.00
   -8   14    7     -0.11      0.00
   -8   14    8      0.03      0.00
   -8   14    9      0.19      0.00
   -8   14   10      0.02      0.00
   -8   14   11      0.33      0.00
   -8   14   12      0.55      0.00
   -9   14    1     -0.40      0.00
   -9   14    2      0.28      0.00
   -9   14    3      0.89      0.00
   -9   14    4      0.30      0.00
   -9   14    5      0.28      0.00
   -9   14    6      0.16      0.00
   -9   14    7      0.03      0.00
   -9   14    8     -0.30      0.00
   -9   14    9     -0.30      0.00
   -9   14   10     -0.02      0.00
   -9   14   11      0.13      0.00
   -9   14   12     -0.12      0.00
  -10   14    0      1.26      0.00
  -10   14    1     -0.15      0.00
  -10   14    2     -0.11      0.00
  -10   14    3     -0.29      0.00
  -10   14    4      0.10      0.00
  -10   14    5     -0.22      0.00
  -10   14    6      0.10      0.00
  -10   14    7      0.34      0.00
  -10   14    8      0.04      0.00
  -10   14    9     -0.23      0.00
  -10   14   10     -0.06      0.00
  -10   14   11      0.02      0.00
  -10   14   12     -0.44      0.00
  -11   14    1      0.17      0.00
  -11   14    2     -0.29      0.00
  -11   14    3     -0.27      0.00
  -11   14    4     -0.49      0.00
  -11   14    5     -0.31      0.00
  -11   14    6     -0.11      0.00
  -11   14    7      0.12      0.00
  -11   14    8      0.19      0.00
  -11   14    9      0.17      0.00
  -11   14   10      0.08      0.00
  -11   14   11      0.15      0.00
  -12   14    0      0.06      0.00
  -12   14    1      0.03      0.00
  -12   14    2     -0.07      0.00
  -12   14    3      0.20      0.00
  -12   14    4      0.37      0.00
  -12   14    5     -0.18      0.00
  -12   14    6      0.03      0.00
  -12   14    7     -0.02      0.00
  -12   14    8      0.01      0.00
  -12   14    9      0.18      0.00
  -12   14   10      0.10      0.00
  -12   14   11     -0.22      0.00
  -13   14    1      0.07      0.00
  -13   14    2      0.23      0.00
  -13   14    3     -0.24      0.00
  -13   14    4      0.31      0.00
  -13   14    5      0.21      0.00
  -13   14    6      0.16      0.00
  -13   14    7     -0.03      0.00
  -13   14    8      0.15      0.00
  -13   14    9     -0.06      0.00
  -13   14   10     -0.05      0.00
   14   14    0     -0.79      0.00
   14   14    1      0.33      0.00
   14   14    2     -0.09      0.00
   14   14    3      0.04      0.00
   14   14    4     -0.22      0.00
   14   14    5     -0.23      0.00
   14   14    6     -0.24      0.00
   14   14    7      0.22      0.00
   14   14    8      0.08      0.00
   14   14    9      0.02      0.00
   14   15    1      0.07      0.00
   14   15    2     -0.26      0.00
   14   15    3     -0.04      0.00
   14   15    4      0.15      0.00
   14   15    5      0.21      0.00
   14   15    6     -0.49      0.00
   14   15    7     -0.10      0.00
   14   15    8     -0.33      0.00
   14   15    9      0.06      0.00
   13   15    0     -0.69      0.00
   13   15    1      0.50      0.00
   13   15    2     -0.21      0.00
   13   15    3      0.03      0.00
   13   15    4      0.10      0.00
   13   15    5      0.01      0.00
   13   15    6     -0.19      0.00
   13   15    7      0.18      0.00
   13   15    8      0.25      0.00
   13   15    9      0.04      0.00
   12   15    1     -0.85      0.00
   12   15    2      0.14      0.00
   12   15    3      0.17      0.00
   12   15    4     -0.36      0.00
   12   15    5     -0.21      0.00
   12   15    6      0.52      0.00
   12   15    7      0.30      0.00
   12   15    8      0.29      0.00
   12   15    9     -0.10      0.00
   12   15   10     -0.15      0.00
   11   15    0     -0.23      0.00
   11   15    1     -0.61      0.00
   11   15    2     -0.11      0.00
   11   15    3     -0.12      0.00
   11   15    4     -0.20      0.00
   11   15    5     -0.01      0.00
   11   15    6     -0.06      0.00
   11   15    7      0.03      0.00
   11   15    8     -0.24      0.00
   11   15    9     -0.36      0.00
   11   15   10      0.13      0.00
   10   15    1      1.16      0.00
   10   15    2     -0.18      0.00
   10   15    3     -0.24      0.00
   10   15    4      0.47      0.00
   10   15    5      0.10      0.00
   10   15    6     -0.29      0.00
   10   15    7     -0.16      0.00
   10   15    8      0.17      0.00
   10   15    9      0.09      0.00
   10   15   10      0.13      0.00
   10   15   11      0.11      0.00
    9   15    0      1.20      0.00
    9   15    1      0.62      0.00
    9   15    2      0.28      0.00
    9   15    3     -0.25      0.00
    9   15    4      0.38      0.00
    9   15    5      0.03      0.00
    9   15    6      0.20      0.00
    9   15    7     -0.13      0.00
    9   15    8     -0.06      0.00
    9   15    9      0.28      0.00
    9   15   10      0.06      0.00
    9   15   11      0.46      0.00
    8   15    1     -1.02      0.00
    8   15    2      0.73      0.00
    8   15    3      0.10      0.00
    8   15    4     -0.80      0.00
    8   15    5     -0.02      0.00
    8   15    6      0.13      0.00
    8   15    7      0.08      0.00
    8   15    8     -0.08      0.00
    8   15    9     -0.01      0.00
    8   15   10     -0.23      0.00
    8   15   11      0.06      0.00
    7   15    0     -1.73      0.00
    7   15    1     -0.27      0.00
    7   15    2     -0.03      0.00
    7   15    3      0.74      0.00
    7   15    4     -0.36      0.00
    7   15    5     -0.19      0.00
    7   15    6     -0.31      0.00
    7   15    7     -0.09      0.00
    7   15    8      0.07      0.00
    7   15    9      0.04      0.00
    7   15   10     -0.06      0.00
    7   15   11     -0.15      0.00
    7   15   12      0.36      0.00
    6   15    1      0.80      0.00
    6   15    2     -0.51      0.00
    6   15    3      0.28      0.00
    6   15    4      0.54      0.00
    6   15    5      0.08      0.00
    6   15    6     -0.05      0.00
    6   15    7     -0.11      0.00
    6   15    8     -0.18      0.00
    6   15    9      0.04      0.00
    6   15   10      0.02      0.00
    6   15   11      0.00      0.00
    6   15   12     -0.17      0.00
    5   15    0      1.82      0.00
    5   15    1     -0.47      0.00
    5   15    2     -0.50      0.00
    5   15    3     -0.38      0.00
    5   15    4      0.25      0.00
    5   15    5     -0.03      0.00
    5   15    6      0.30      0.00
    5   15    7      0.22      0.00
    5   15    8      0.35      0.00
    5   15    9     -0.05      0.00
    5   15   10     -0.15      0.00
    5   15   11     -0.22      0.00
    5   15   12     -0.59      0.00
    4   15    1     -0.64      0.00
    4   15    2     -0.30      0.00
    4   15    3     -0.76      0.00
    4   15    4      0.37      0.00
    4   15    5     -0.02      0.00
    4   15    6     -0.02      0.00
    4   15    7     -0.19      0.00
    4   15    8      0.11      0.00
    4   15    9     -0.13      0.00
    4   15   10      0.19      0.00
    4   15   11     -0.16      0.00
    4   15   12      0.26      0.00
    3   15    0     -1.42      0.00
    3   15    1      0.80      0.00
    3   15    2      0.53      0.00
    3   15    3     -0.41      0.00
    3   15    4     -0.34      0.00
    3   15    5      0.67      0.00
    3   15    6      0.06      0.00
    3   15    7     -0.09      0.00
    3   15    8     -0.79      0.00
    3   15    9      0.05      0.00
    3   15   10      0.22      0.00
    3   15   11      0.05      0.00
    3   15   12      0.54      0.00
    2   15    1      0.33      0.00
    2   15    2      0.23      0.00
    2   15    3      0.76      0.00
    2   15    4     -0.70      0.00
    2   15    5      0.00      0.00
    2   15    6      0.13      0.00
    2   15    7      0.47      0.00
    2   15    8     -0.11      0.00
    2   15    9      0.09      0.00
    2   15   10     -0.21      0.00
    2   15   11      0.15      0.00
    2   15   12     -0.11      0.00
    1   15    0      1.11      0.00
    1   15    1     -0.65      0.00
    1   15    2      0.17      0.00
    1   15    3      0.58      0.00
    1   15    4      0.33      0.00
    1   15    5     -0.99      0.00
    1   15    6     -0.27      0.00
    1   15    7      0.05      0.00
    1   15    8      0.59      0.00
    1   15    9     -0.05      0.00
    1   15   10     -0.12      0.00
    1   15   11      0.26      0.00
    1   15   12     -0.16      0.00
    0   15    1     -0.02      0.00
    0   15    2      0.21      0.00
    0   15    3     -0.27      0.00
    0   15    4      0.12      0.00
    0   15    5     -0.21      0.00
    0   15    6     -0.26      0.00
    0   15    7     -0.30      0.00
    0   15    8      0.27      0.00
    0   15    9      0.17      0.00
    0   15   10      0.33      0.00
    0   15   11     -0.06      0.00
    0   15   12     -0.11      0.00
   -1   15    0     -1.28      0.00
   -1   15    1      0.72      0.00
   -1   15    2     -0.86      0.00
   -1   15    3     -0.13      0.00
   -1   15    4     -0.08      0.00
   -1   15    5      0.45      0.00
   -1   15    6     -0.01      0.00
   -1   15    7     -0.08      0.00
   -1   15    8     -0.12      0.00
   -1   15    9      0.13      0.00
   -1   15   10      0.17      0.00
   -1   15   11     -0.44      0.00
   -1   15   12      0.00      0.00
   -2   15    1      0.00      0.00
   -2   15    2     -0.07      0.00
   -2   15    3      0.20      0.00
   -2   15    4      0.44      0.00
   -2   15    5      0.25      0.00
   -2   15    6      0.18      0.00
   -2   15    7      0.09      0.00
   -2   15    8     -0.25      0.00
   -2   15    9     -0.44      0.00
   -2   15   10     -0.15      0.00
   -2   15   11      0.00      0.00
   -2   15   12      0.06      0.00
   -3   15    0      1.56      0.00
   -3   15    1     -0.81      0.00
   -3   15    2      1.03      0.00
   -3   15    3     -0.32      0.00
   -3   15    4      0.09      0.00
   -3   15    5      0.19      0.00
   -3   15    6      0.24      0.00
   -3   15    7     -0.09      0.00
   -3   15    8     -0.17      0.00
   -3   15    9     -0.32      0.00
   -3   15   10     -0.23      0.00
   -3   15   11      0.34      0.00
   -3   15   12     -0.16      0.00
   -4   15    1     -0.01      0.00
   -4   15    2      0.01      0.00
   -4   15    3     -0.64      0.00
   -4   15    4     -0.46      0.00
   -4   15    5     -0.02      0.00
   -4   15    6     -0.10      0.00
   -4   15    7      0.05      0.00
   -4   15    8      0.00      0.00
   -4   15    9      0.15      0.00
   -4   15   10     -0.03      0.00
   -4   15   11     -0.26      0.00
   -4   15   12      0.21      0.00
   -5   15    0     -1.78      0.00
   -5   15    1      0.54      0.00
   -5   15    2     -0.88      0.00
   -5   15    3      0.40      0.00
   -5   15    4     -0.39      0.00
   -5   15    5     -0.27      0.00
   -5   15    6     -0.07      0.00
   -5   15    7      0.26      0.00
   -5   15    8      0.32      0.00
   -5   15    9      0.20      0.00
   -5   15   10      0.08      0.00
   -5   15   11      0.21      0.00
   -5   15   12      0.21      0.00
   -6   15    1     -0.11      0.00
   -6   15    2     -0.09      0.00
   -6   15    3      0.80      0.00
   -6   15    4      0.37      0.00
   -6   15    5     -0.03      0.00
   -6   15    6      0.12      0.00
   -6   15    7     -0.02      0.00
   -6   15    8      0.07      0.00
   -6   15    9      0.15      0.00
   -6   15   10     -0.08      0.00
   -6   15   11      0.61      0.00
   -6   15   12     -0.52      0.00
   -7   15    0      1.80      0.00
   -7   15    1     -0.22      0.00
   -7   15    2      0.42      0.00
   -7   15    3     -0.15      0.00
   -7   15    4      0.49      0.00
   -7   15    5      0.03      0.00
   -7   15    6     -0.10      0.00
   -7   15    7     -0.17      0.00
   -7   15    8     -0.11      0.00
   -7   15    9     -0.05      0.00
   -7   15   10     -0.01      0.00
   -7   15   11     -0.34      0.00
   -7   15   12     -0.41      0.00
   -8   15    1      0.25      0.00
   -8   15    2     -0.13      0.00
   -8   15    3     -0.73      0.00
   -8   15    4     -0.32      0.00
   -8   15    5     -0.23      0.00
   -8   15    6     -0.18      0.00
   -8   15    7     -0.10      0.00
   -8   15    8      0.09      0.00
   -8   15    9      0.10      0.00
   -8   15   10      0.08      0.00
   -8   15   11     -0.47      0.00
   -8   15   12      0.51      0.00
   -9   15    0     -1.16      0.00
   -9   15    1     -0.06      0.00
   -9   15    2      0.21      0.00
   -9   15    3     -0.09      0.00
   -9   15    4     -0.28      0.00
   -9   15    5      0.25      0.00
   -9   15    6     -0.11      0.00
   -9   15    7     -0.08      0.00
   -9   15    8     -0.03      0.00
   -9   15    9      0.08      0.00
   -9   15   10      0.05      0.00
   -9   15   11     -0.02      0.00
  -10   15    1     -0.33      0.00
  -10   15    2      0.22      0.00
  -10   15    3      0.56      0.00
  -10   15    4      0.38      0.00
  -10   15    5      0.32      0.00
  -10   15    6      0.15      0.00
  -10   15    7      0.02      0.00
  -10   15    8     -0.19      0.00
  -10   15    9     -0.22      0.00
  -10   15   10     -0.06      0.00
  -10   15   11      0.07      0.00
  -11   15    0     -0.01      0.00
  -11   15    1      0.31      0.00
  -11   15    2     -0.29      0.00
  -11   15    3      0.01      0.00
  -11   15    4     -0.11      0.00
  -11   15    5      0.00      0.00
  -11   15    6      0.16      0.00
  -11   15    7      0.09      0.00
  -11   15    8     -0.13      0.00
  -11   15    9     -0.08      0.00
  -11   15   10     -0.05      0.00
  -11   15   11      0.20      0.00
  -12   15    1      0.30      0.00
  -12   15    2     -0.07      0.00
  -12   15    3     -0.04      0.00
  -12   15    4     -0.54      0.00
  -12   15    5     -0.15      0.00
  -12   15    6     -0.02      0.00
  -12   15    7     -0.16      0.00
  -12   15    8      0.15      0.00
  -12   15    9      0.14      0.00
  -12   15   10      0.03      0.00
  -13   15    0      0.73      0.00
  -13   15    1     -0.17      0.00
  -13   15    2      0.15      0.00
  -13   15    3      0.03      0.00
  -13   15    4      0.32      0.00
  -13   15    5     -0.46      0.00
  -13   15    6      0.14      0.00
  -13   15    7      0.11      0.00
  -13   15    8      0.13      0.00
  -13   15    9      0.05      0.00
  -13   15   10      0.06      0.00
  -14   15    1     -0.32      0.00
  -14   15    2      0.13      0.00
  -14   15    3     -0.19      0.00
  -14   15    4      0.27      0.00
  -14   15    5      0.10      0.00
  -14   15    6      0.22      0.00
  -14   15    7      0.28      0.00
  -14   15    8      0.02      0.00
  -14   15    9     -0.06      0.00
   15   15    0      0.69      0.00
   15   15    1     -0.34      0.00
   15   15    2      0.41      0.00
   15   15    3      0.16      0.00
   15   15    4      0.04      0.00
   15   15    5      0.19      0.00
   15   15    6      0.20      0.00
   15   15    7     -0.01      0.00
   15   15    8      0.14      0.00
   15   16    1      0.24      0.00
   15   16    2      0.09      0.00
   15   16    3     -0.12      0.00
   15   16    4     -0.07      0.00
   15   16    5     -0.26      0.00
   15   16    6      0.40      0.00
   15   16    7      0.11      0.00
   14   16    0      0.66      0.00
   14   16    1     -0.40      0.00
   14   16    2      0.54      0.00
   14   16    3      0.12      0.00
   14   16    4     -0.27      0.00
   14   16    5     -0.07      0.00
   14   16    6      0.23      0.00
   14   16    7      0.01      0.00
   14   16    8     -0.02      0.00
   13   16    1      0.33      0.00
   13   16    2     -0.15      0.00
   13   16    3      0.09      0.00
   13   16    4      0.40      0.00
   13   16    5      0.19      0.00
   13   16    6     -0.55      0.00
   13   16    7     -0.30      0.00
   13   16    8     -0.38      0.00
   13   16    9      0.18      0.00
   12   16    0     -0.33      0.00
[truncated: 122,390 more chars]
